# Supplementary material for: Epigenetic memory is governed by an effector recruitment specificity toggle in Heterochromatin Protein 1
Source: Nat Commun. 2024 Jul 25;15:6276. doi: 10.1038/s41467-024-50538-z (PMC11272775; doi:10.1038/s41467-024-50538-z)
Supplement: Supplementary file 4 — Supplementary Data 1 [file 41467_2024_50538_MOESM4_ESM.xlsx]

## Sheet: Sheet1
				Summed S/N, Column Normalized to swi6__P40381, Scaled to 100 per Protein									Summed S/N, Column Normalized to swi6__P40381
ProteinID	GeneSymbol	Description	Peptides	FLAG-WT_1	FLAG-WT_2	FLAG-WT_3	FLAG-Swi6-Y_1	FLAG-Swi6-Y_2	FLAG-Swi6-Y_3	FLAG-Swi6-K_1	FLAG-Swi6-K_2	FLAG-Swi6-K_3	FLAG-WT_1	FLAG-WT_2	FLAG-WT_3	FLAG-Swi6-Y_1	FLAG-Swi6-Y_2	FLAG-Swi6-Y_3	FLAG-Swi6-K_1	FLAG-Swi6-K_2	FLAG-Swi6-K_3
P87243	rix1	Pre-rRNA-processing protein rix1	222	8.31765	8.65487	9.53219	14.1092	13.0499	15.5751	11.0095	12.0773	7.67424	32065.8	33365.9	36748.1	54393.3	50309.5	60044.3	42443.3	46560	29585.4
O94248	mdn1	Midasin	193	11.5224	7.91918	11.9033	15.5435	11.6469	12.8046	11.5358	10.5273	6.59714	35434.5	24353.6	36605.9	47800.4	35817.3	39377.7	35475.6	32374.2	20288
Q10272	crb3	Pre-rRNA-processing protein crb3/ipi3	171	8.57763	8.94441	9.36467	13.9651	13.1235	14.8487	11.2482	12.3449	7.583	23003.8	23987.5	25114.6	37452.1	35195	39821.8	30165.8	33107.1	20336.4
Q9UU96	grc3	Polynucleotide 5'-hydroxyl-kinase grc3	165	8.51835	9.46612	9.4707	14.0087	13.2401	15.0606	10.7086	11.8488	7.67809	19449.6	21613.6	21624.1	31985.4	30230.7	34387.2	24450.5	27053.9	17531.1
O94267	spt16	FACT complex subunit spt16	118	13.8422	7.80682	14.0582	9.92043	10.6712	11.3611	11.6517	13.0219	7.66648	29815.5	16815.6	30280.7	21368.2	22985.4	24471.5	25097.3	28048.6	16513.3
O42936	las1	Pre-rRNA-processing protein las1	109	8.70608	8.74006	9.94208	13.3051	12.8938	15.0921	11.3568	12.0297	7.93435	14418	14474.3	16464.9	22034.4	21353.3	24993.8	18807.8	19922.2	13140
P08096	top2	DNA topoisomerase 2	106	13.6283	7.66864	13.1927	8.78048	10.2013	12.3593	13.0299	14.8085	6.33089	27185.6	15297.3	26316.6	17515.1	20349.3	24654.1	25991.8	29539.8	12628.7
P09322	hhf1	Histone H4	102	13.0282	9.55941	11.2763	10.271	10.6351	11.4889	11.7019	12.0505	9.9887	21731.3	15945.3	18809.1	17132.3	17739.6	19163.8	19519.1	20100.6	16661.4
P40381	swi6	Chromatin-associated protein swi6	101	11.1111	11.1111	11.1111	11.1111	11.1111	11.1111	11.1111	11.1111	11.1111	20226.3	20226.3	20226.3	20226.3	20226.3	20226.3	20226.3	20226.3	20226.3
O94666	rpc1	DNA-directed RNA polymerase III subunit rpc1	95	18.9014	10.9848	13.7165	11.0259	8.08474	8.17689	12.7525	7.42693	8.93035	30732.8	17860.7	22302.4	17927.7	13145.4	13295.3	20734.9	12075.9	14520.4
Q9US25	hrp1	Chromodomain helicase hrp1	93	13.351	8.73728	11.6712	10.2856	9.97864	10.8893	13.3113	12.5693	9.20622	24330.4	15922.5	21269.2	18744.2	18184.7	19844.2	24258.1	22905.8	16777.1
P04913	htb1	Histone H2B-alpha	89	12.3694	9.53432	10.3055	10.419	10.7663	11.0329	12.5792	12.4783	10.5153	16147.2	12446.3	13453	13601.2	14054.6	14402.6	16421.1	16289.4	13726.9
O94718	ipi1	Pre-rRNA-processing protein ipi1	82	7.47933	8.91175	8.60662	14.1378	13.7597	16.0318	10.8651	12.0813	8.1266	9416.68	11220.1	10836	17799.9	17323.8	20184.5	13679.5	15210.7	10231.6
P40847	sap1	Switch-activating protein 1	79	13.8622	10.061	12.2191	9.9752	10.0334	9.57097	13.0021	10.8479	10.4281	20370.5	14784.6	17956	14658.5	14744.1	14064.5	19106.5	15941	15324
O14148	ino80	Chromatin-remodeling ATPase INO80	75	12.3921	8.48724	11.8768	10.8539	9.50426	11.149	14.4512	10.785	10.5005	16664.4	11413.3	15971.4	14595.9	12781	14992.8	19433.5	14503.2	14120.7
O60101	pgk1	Phosphoglycerate kinase	74	12.5065	8.61425	19.991	7.44479	4.66452	10.0477	11.5168	5.31254	19.902	16836.6	11596.7	26912.4	10022.4	6279.5	13526.4	15504.2	7151.87	26792.5
O94717	ers1	RNA-silencing factor ers1	70	9.63376	10.5704	9.46489	13.3518	10.7131	10.6842	15.5615	11.7102	8.31018	11242	12335.1	11045	15580.7	12501.5	12467.9	18159.3	13665.1	9697.49
O59855	ssa2	Probable heat shock protein ssa2	69	14.4759	12.5937	12.3347	12.2864	9.05257	10.0332	11.3029	9.60098	8.31964	15798.7	13744.5	13461.9	13409.2	9879.81	10950	12335.7	10478.3	9079.89
Q10233	rpc2	DNA-directed RNA polymerase III subunit RPC2	65	19.3373	11.0009	13.9489	11.2716	7.83811	7.96584	12.7751	7.05175	8.81053	20568.8	11701.5	14837.2	11989.4	8337.28	8473.14	13588.7	7500.84	9371.62
P07799	top1	DNA topoisomerase 1	59	13.2662	8.13009	12.3078	8.89384	10.8207	12.1577	11.9783	14.8306	7.61487	15474.3	9483.32	14356.4	10374.2	12621.7	14181.3	13972	17299.1	8882.35
O94529	pob3	FACT complex subunit pob3	58	12.978	8.06109	14.1543	10.0229	10.6759	11.4791	12.0195	12.9242	7.68502	9352.91	5809.44	10200.7	7223.28	7693.88	8272.72	8662.15	9314.17	5538.42
Q10284	sks2	Ribosome-associated molecular chaperone sks2	56	12.5294	9.33574	10.6733	12.1701	10.6214	10.8041	12.8252	11.6943	9.34645	10056.3	7493.06	8566.61	9767.94	8524.99	8671.61	10293.8	9386.1	7501.65
Q92345	SPAC1F8.07c	Probable pyruvate decarboxylase C1F8.07c	53	14.7696	10.1055	18.6369	9.07957	6.17322	10.194	11.2833	6.27439	13.4836	11954.6	8179.42	15084.9	7349.06	4996.65	8251.06	9132.77	5078.54	10913.7
Q10208	pyk1	Pyruvate kinase	53	12.9692	9.81526	18.6984	8.747	5.60823	10.638	11.806	5.55389	16.164	11346.7	8587.37	16359.2	7652.75	4906.64	9307.21	10329.1	4859.1	14141.9
Q9C106	rpc82	DNA-directed RNA polymerase III subunit rpc3	52	19.1174	11.2744	13.7075	11.1929	8.00908	8.17936	12.709	7.10961	8.70078	19584	11549.6	14042.1	11466.1	8204.59	8379.03	13019.2	7283.16	8913.18
P0CT55	tef103	Elongation factor 1-alpha-B/C	52	14.6914	9.93564	14.0961	11.221	7.10218	9.91858	13.48	8.4316	11.1236	17424.9	11784.2	16718.7	13308.7	8423.57	11764	15988	10000.3	13193.1
O14460	eft201	Elongation factor 2	50	16.6407	9.41404	15.7294	11.7928	6.44516	10.2685	12.9328	5.92376	10.8528	13395.3	7578.03	12661.7	9492.86	5188.17	8265.86	10410.6	4768.46	8736.18
P54789	orc1	Origin recognition complex subunit 1	50	11.5015	11.5078	11.1222	9.2455	9.06103	9.81575	14.228	13.6994	9.81884	10030.4	10035.9	9699.64	8062.98	7902.11	8560.3	12408.2	11947.2	8562.99
Q9UT19	met26	Probable 5-methyltetrahydropteroyltriglutamate--homocysteine methyltransferase	49	15.1399	9.48688	19.2828	8.97578	5.27555	9.71118	12.6874	5.86091	13.5796	10468.8	6559.91	13333.5	6206.5	3647.89	6715	8772.94	4052.65	9389.91
Q09794	ura1	Protein ura1	49	16.8821	9.79007	16.6594	10.5882	7.21457	10.2174	11.2401	6.52458	10.8836	10249.3	5943.64	10114.1	6428.19	4380.03	6203.08	6823.96	3961.14	6607.56
Q9HFE8	tra1	Transcription-associated protein 1	48	8.62046	8.11488	9.26795	13.1242	10.0731	14.7441	15.5586	8.86945	11.6273	5215.3	4909.43	5607.03	7940.03	6094.14	8920.05	9412.79	5365.94	7034.41
Q9UUG0	fas1	Fatty acid synthase subunit beta	47	17.3701	9.40706	14.6312	11.4301	7.11347	10.4793	12.6117	6.57752	10.3795	10842.5	5871.96	9132.89	7134.78	4440.29	6541.28	7872.34	4105.74	6478.98
O42938	pfk1	ATP-dependent 6-phosphofructokinase	46	16.5107	8.64737	14.5592	12.6901	6.94682	9.52861	14.0407	7.98235	9.09418	11443.5	5993.45	10090.9	8795.45	4814.81	6604.24	9731.53	5532.53	6303.14
Q10289	fas2	Fatty acid synthase subunit alpha	45	16.8705	9.53186	14.4205	11.3308	7.58427	10.6388	12.4337	6.74883	10.4407	9623.22	5437.13	8225.72	6463.29	4326.2	6068.54	7092.37	3849.65	5955.57
Q9UTN6	snf21	Chromatin structure-remodeling complex subunit snf21	45	12.5325	8.93637	11.5996	10.9965	9.65945	10.8189	13.4473	10.6695	11.3398	8743.19	6234.36	8092.32	7671.57	6738.81	7547.66	9381.38	7443.46	7911.11
O42861	fft3	ATP-dependent helicase fft3	45	16.4574	6.15571	12.6601	12.2524	8.41174	11.4154	14.9169	8.73715	8.99325	13318	4981.44	10245	9915.12	6807.11	9237.75	12071.3	7070.45	7277.69
O94692	rvb2	RuvB-like helicase 2	44	12.9733	8.7558	12.5465	10.0045	9.28906	10.2798	13.8882	10.6194	11.6435	13241.6	8936.87	12806	10211.4	9481.16	10492.4	14175.4	10839	11884.3
Q9Y794	orc4	Origin recognition complex subunit 4	44	12.2777	11.9057	12.1925	8.92956	8.99616	9.62887	13.307	13.5285	9.23386	9156.66	8879.22	9093.1	6659.61	6709.28	7181.15	9924.29	10089.5	6886.55
Q9UST7	sfc3	Transcription factor tau subunit sfc3	42	9.6888	8.65497	9.68772	10.9906	11.7287	13.3556	13.2217	14.6563	8.0155	5650.23	5047.33	5649.6	6409.43	6839.85	7788.59	7710.53	8547.14	4674.41
O94489	tef3	Elongation factor 3	41	14.1299	9.69588	17.0345	10.4024	6.34746	10.8122	12.8781	6.4702	12.2293	8354.56	5732.88	10072	6150.6	3753.06	6392.94	7614.44	3825.63	7230.83
O14236	nog2	Nucleolar GTP-binding protein 2	40	12.6986	7.84906	14.0632	14.8635	10.8203	12.1745	10.3595	8.13197	9.03927	6520.9	4030.59	7221.64	7632.61	5556.37	6251.78	5319.72	4175.87	4641.78
Q9Y7X8	arp5	Actin-like protein arp5	38	12.1312	8.78901	12.452	10.1451	9.68403	11.0428	14.2933	10.7415	10.7211	5430.76	3934.57	5574.39	4541.64	4335.24	4943.5	6398.66	4808.61	4799.52
O74976	pcs60	Oxalate--CoA ligase	38	7.39538	10.5723	10.1168	10.943	14.5132	17.2801	9.45091	12.0874	7.6408	5807.28	8302	7944.32	8593.11	11396.6	13569.3	7421.4	9491.75	6000
P41887	swo1	Heat shock protein 90 homolog	38	15.1575	9.68852	17.1842	9.99409	5.5433	9.98178	13.1387	6.14492	13.1669	10272.3	6565.97	11645.9	6773.06	3756.73	6764.71	8904.2	4164.45	8923.32
O94659	nog1	Probable nucleolar GTP-binding protein 1	38	13.3001	8.17963	14.2443	15.3995	10.5273	12.2334	9.91454	7.91184	8.28932	10485.3	6448.54	11229.7	12140.4	8299.35	9644.43	7816.28	6237.42	6535.01
P00332	adh1	Alcohol dehydrogenase	38	14.0922	9.70368	17.5767	10.3826	6.37284	10.5032	11.7642	6.35146	13.2532	10290.9	7086.15	12835.4	7581.96	4653.79	7670.02	8590.82	4638.18	9678.17
P40370	eno101	Enolase 1-1	37	13.2497	9.70717	19.4651	8.28754	5.2636	9.96035	11.7927	5.35035	16.9235	8872.1	6500.01	13034	5549.42	3524.55	6669.55	7896.47	3582.65	11332.2
P10989	act1	Actin	37	13.8861	8.50617	19.4407	10.2189	7.14131	11.9461	11.9617	7.25266	9.64633	10047.6	6154.81	14066.7	7394.11	5167.24	8643.86	8655.15	5247.81	6979.8
Q9C0X6	rvb1	RuvB-like helicase 1	37	13.4281	8.49297	13.124	10.1133	9.07218	10.295	13.398	10.556	11.5206	7905.46	5000.04	7726.43	5953.96	5341.04	6060.93	7887.75	6214.62	6782.46
O14325	SPBC16E9.10c	Uncharacterized AAA domain-containing protein C16E9.10c	37	29.6501	7.84889	25.3911	4.93973	4.36306	5.69506	2.72568	3.71497	15.6714	17181.7	4548.29	14713.7	2862.49	2528.32	3300.18	1579.48	2152.76	9081.28
P09627	pma1	Plasma membrane ATPase 1	36	17.4524	10.2197	18.8048	11.0216	6.22922	10.7061	10.854	5.02961	9.68252	6929.73	4057.86	7466.73	4376.28	2473.4	4251	4309.75	1997.08	3844.59
Q10064	SPAC1F5.11c	Uncharacterized PI3/PI4-kinase family protein C1F5.11c	36	12.0878	7.84805	11.7413	12.9155	8.32561	12.0241	15.9761	8.37026	10.7113	4453.67	2891.56	4325.99	4758.63	3067.52	4430.21	5886.3	3083.97	3946.49
O13672	rpl8	60S ribosomal protein L8	36	9.68025	8.92481	10.5932	15.1481	12.3905	16.3141	9.28774	9.71857	7.94273	8366.29	7713.39	9155.36	13091.9	10708.7	14099.7	8027.06	8399.41	6864.61
P29458	mcm4	DNA replication licensing factor mcm4	35	12.3596	8.93545	11.5169	8.42199	8.24622	8.79764	11.0704	21.2733	9.37851	5270.89	3810.63	4911.5	3591.65	3516.69	3751.85	4721.11	9072.24	3999.57
Q10161	chc1	Probable clathrin heavy chain	35	13.9742	8.72729	18.5402	10.8765	7.02381	12.9874	10.8968	5.93237	11.0413	5577.78	3483.48	7400.3	4341.33	2803.54	5183.91	4349.45	2367.89	4407.1
P87314	hip1	Protein hir1	35	10.8192	9.5229	12.2022	10.316	10.4676	12.4441	13.1936	10.4622	10.5721	4538.06	3994.31	5118.13	4326.99	4390.55	5219.61	5533.96	4388.29	4434.41
P09988	hht1	Histone H3.1/H3.2	34	11.017	7.56013	8.39159	18.2465	11.4209	9.63928	8.2735	13.2301	12.221	14293.8	9808.71	10887.5	23673.6	14817.7	12506.3	10734.3	17165	15855.9
O59838	pss1	Heat shock protein homolog pss1	34	14.6067	9.44469	14.0821	11.3629	7.71665	10.027	13.3881	8.31761	11.0543	8805.05	5693.35	8488.83	6849.65	4651.67	6044.37	8070.47	5013.94	6663.66
Q10067	orc3	Origin recognition complex subunit 3	34	12.6238	11.5261	10.7687	9.42514	8.4434	8.85565	14.5503	14.2102	9.59661	9775.07	8925.14	8338.64	7298.25	6538.05	6857.27	11266.9	11003.5	7431.03
P36620	ilv1	Acetolactate synthase, mitochondrial	34	14.7416	10.2605	13.8464	11.9301	8.08801	11.3111	13.0162	7.24305	9.56307	7854.61	5466.99	7377.63	6356.61	4309.46	6026.81	6935.29	3859.24	5095.4
P22774	ssc1	Iron-sulfur cluster biogenesis chaperone, mitochondrial	33	10.4864	9.48223	9.91586	13.3489	10.9843	11.6754	12.9251	10.976	10.2059	8164.42	7382.64	7720.25	10393.1	8552.1	9090.17	10063.2	8545.62	7946.1
P36584	rpl302	60S ribosomal protein L3-B	33	9.50514	8.67866	10.3011	14.2784	12.6792	16.7903	9.98361	9.7936	7.99008	8054.96	7354.57	8729.46	12100	10744.7	14228.6	8460.43	8299.41	6771.05
Q9P793	mit1	Chromatin remodeling factor mit1	33	16.4073	11.3726	13.8833	8.73779	9.05164	9.5375	12.0019	12.0006	7.00745	7584.84	5257.35	6418.03	4039.34	4184.43	4409.03	5548.27	5547.68	3239.43
Q9US07	SPAC664.02c	Probable actin-related protein 8	33	12.7871	8.52683	12.7497	10.1688	9.61828	10.413	14.0625	10.7008	10.973	5893.74	3930.13	5876.51	4686.94	4433.19	4799.48	6481.58	4932.12	5057.61
O13788	ssr1	SWI/SNF and RSC complexes subunit ssr1	33	12.3623	9.20804	11.3616	11.5416	10.1627	10.3507	13.8164	10.5914	10.6054	7075.51	5270.18	6502.73	6605.75	5816.56	5924.15	7907.75	6061.96	6069.94
P36604	bip1	Endoplasmic reticulum chaperone BiP	32	11.2956	9.93726	10.4484	13.5603	10.837	12.152	11.3137	11.8131	8.6425	8861.18	7795.57	8196.58	10637.8	8501.41	9532.96	8875.39	9267.16	6779.86
Q9HGP4	SPAC631.02	Bromodomain-containing protein C631.02	32	28.1517	22.8606	23.6485	4.53326	3.91198	5.07853	4.27512	3.19964	4.34063	13349.6	10840.6	11214.2	2149.69	1855.07	2408.26	2027.28	1517.28	2058.34
Q9P7S3	ssr3	SWI/SNF and RSC complexes subunit ssr3	30	11.6976	9.01547	11.0614	10.9827	9.79175	10.7804	14.3245	10.6408	11.7054	7089.31	5463.83	6703.76	6656.08	5934.29	6533.44	8681.39	6448.84	7094.08
Q09864	hsp60	Heat shock protein 60, mitochondrial	30	14.1979	10.1102	15.2411	9.8035	6.63493	9.71454	12.5013	7.96527	13.8313	6924.07	4930.54	7432.83	4780.99	3235.74	4737.61	6096.66	3884.52	6745.26
P79051	rhp16	ATP-dependent helicase rhp16	30	10.5896	8.08451	10.5099	13.0105	13.2871	13.0524	13.0842	8.17264	10.2092	6666.03	5089.11	6615.83	8189.98	8364.09	8216.33	8236.37	5144.58	6426.56
P87315	hip3	Histone transcription regulator 3 homolog	30	12.1667	8.82469	13.3327	10.8153	9.91328	12.1121	12.4742	9.56601	10.7949	4731.95	3432.15	5185.43	4206.36	3855.52	4710.69	4851.53	3720.47	4198.42
Q92372	ssb1	Replication factor A protein 1	30	11.3933	12.1057	14.1225	9.10669	11.249	11.7848	10.7753	8.05837	11.4044	4385.68	4659.91	5436.25	3505.49	4330.12	4536.39	4147.81	3101.95	4389.94
P79005	taz1	Telomere length regulator taz1	29	15.4183	10.4251	13.991	10.4865	9.48187	10.9422	11.3955	8.85386	9.00576	6156.34	4162.6	5586.42	4187.12	3786	4369.1	4550.08	3535.24	3595.89
P49731	mcm6	DNA replication licensing factor mcm6	29	11.7152	8.86271	11.5412	8.36734	8.4208	9.24298	11.0203	20.8471	9.9823	5677.16	4294.84	5592.83	4054.79	4080.7	4479.12	5340.41	10102.5	4837.39
Q09948	rsc4	Chromatin structure-remodeling complex subunit rsc4	29	10.9372	9.02736	10.9169	11.4787	10.1862	11.3856	13.9432	11.4741	10.6508	4766.9	3934.53	4758.09	5002.91	4439.61	4962.34	6077.06	5000.92	4642.1
O94514	nop56	Nucleolar protein 56	29	18.8593	7.7879	11.9892	15.2356	6.95862	9.64211	14.9788	5.85788	8.69055	8294.22	3425.08	5272.8	6700.57	3060.37	4240.56	6587.63	2576.27	3822.07
P28745	pim1	Protein pim1	29	19.3221	7.69443	9.73404	11.1457	8.13914	8.13369	14.9307	14.1883	6.71187	8959.66	3567.91	4513.67	5168.24	3774.12	3771.59	6923.37	6579.12	3112.29
P40375	mae2	NAD-dependent malic enzyme	28	12.4523	10.0905	17.4277	8.44605	6.97321	11.6342	12.0597	7.12682	13.7895	5685.51	4607.13	7957.15	3856.31	3183.84	5311.98	5506.24	3253.98	6296.02
O13710	smc5	Structural maintenance of chromosomes protein 5	28	9.08746	8.56895	10.1648	11.7619	11.181	13.5986	13.0561	14.1338	8.44736	4128.16	3892.62	4617.57	5343.08	5079.18	6177.44	5930.98	6420.57	3837.38
O60128	rps3	40S ribosomal protein S3	28	11.1662	9.90638	10.8584	11.6922	12.016	16.6351	11.5008	8.56101	7.66395	6400.99	5678.82	6224.57	6702.51	6888.15	9536.04	6592.83	4907.59	4393.35
O74791	grn1	GTPase grn1	28	12.2661	7.73926	13.439	15.9769	10.6633	12.4955	10.8382	7.97541	8.60628	6108.09	3853.89	6692.18	7955.93	5309.98	6222.35	5397.05	3971.48	4285.63
Q9HGM8	pku80	ATP-dependent DNA helicase II subunit 2	28	13.2718	10.0409	12.3544	9.76441	9.52116	9.28911	13.6222	10.5123	11.6237	6690.46	5061.76	6228	4922.35	4799.73	4682.75	6867.09	5299.38	5859.67
P78812	SPBC660.16	6-phosphogluconate dehydrogenase, decarboxylating	27	11.9151	9.24636	18.5262	9.53687	6.37703	10.9771	11.6425	6.51007	15.2688	4492.33	3486.15	6984.91	3595.68	2404.33	4138.71	4389.57	2454.49	5756.79
O75001	mcm7	DNA replication licensing factor mcm7	27	11.7455	8.93899	12.0398	7.88708	8.30771	9.04038	11.2784	20.7678	9.99434	4728.05	3598.31	4846.51	3174.87	3344.2	3639.12	4540.01	8359.9	4023.13
Q10241	cmb1	Mismatch-binding protein cmb1	27	14.2539	8.92648	12.2482	10.7363	9.69028	11.7524	12.2786	11.2455	8.86845	6093.24	3815.9	5235.87	4589.55	4142.4	5023.91	5248.85	4807.23	3791.09
Q9P7X7	alp5	Actin-related protein 4	27	12.2061	8.11183	12.5045	11.6431	9.24166	11.0586	13.0761	10.2857	11.8725	5801.52	3855.53	5943.34	5533.92	4392.53	5256.12	6215.01	4888.78	5642.96
O94603	jhd1	Putative JmjC domain-containing histone demethylation protein 1	27	28.5027	23.15	25.6716	4.06293	3.89619	4.48274	3.60661	2.79883	3.82841	13165.6	10693.1	11857.9	1876.7	1799.68	2070.61	1665.92	1292.8	1768.37
Q9USU7	SPBC28F2.11	HMG box-containing protein C28F2.11	27	12.0315	8.29585	11.879	9.37337	10.7207	15.1061	12.1347	11.8214	8.63735	5260.01	3626.82	5193.32	4097.9	4686.91	6604.16	5305.12	5168.15	3776.12
P49777	abp1	ARS-binding protein 1	26	11.3653	9.00941	13.189	8.86977	9.8977	11.8817	12.3725	12.6232	10.7914	3410.74	2703.72	3958.02	2661.82	2970.3	3565.7	3712.98	3788.21	3238.51
P40377	mcm2	DNA replication licensing factor mcm2	26	11.7221	8.81409	11.1844	7.79633	8.01374	8.54159	11.1823	22.997	9.74843	6401.3	4813.26	6107.67	4257.48	4376.2	4664.45	6106.49	12558.4	5323.49
P41389	mcm5	DNA replication licensing factor mcm5	26	11.9663	8.78839	12.3135	8.19486	8.25725	9.09232	11.683	20.1539	9.55037	4216.07	3096.39	4338.39	2887.27	2909.25	3203.47	4116.26	7100.77	3364.86
P05511	SPMIT.06	Uncharacterized 91 kDa protein in cob intron	26	8.18206	9.19083	8.97941	13.1482	13.091	15.9384	12.3645	11.6092	7.4963	4105.69	4611.88	4505.8	6597.66	6568.96	7997.77	6204.42	5825.43	3761.58
O14293	SPAC9E9.09c	Putative aldehyde dehydrogenase-like protein C9E9.09c	25	17.745	9.95824	15.1745	11.1538	6.61201	10.266	10.1198	5.79014	13.1805	5682.14	3188.73	4859.02	3571.55	2117.23	3287.27	3240.46	1854.06	4220.53
O94383	psm1	Structural maintenance of chromosomes protein 1	25	16.0456	10.9962	12.8451	9.18506	8.59148	9.54073	12.8178	11.5059	8.47208	5015.73	3437.33	4015.27	2871.18	2685.63	2982.36	4006.74	3596.67	2648.31
P78917	pgi1	Glucose-6-phosphate isomerase	25	14.1586	8.98994	18.3627	8.95856	5.64327	10.3202	12.483	5.65182	15.4319	5553.2	3525.99	7202.14	3513.68	2213.37	4047.72	4896.03	2216.73	6052.63
Q10342	sda1	Protein sda1	25	13.0298	8.02628	13.8868	15.5988	10.5165	12.1312	9.91243	7.79056	9.10765	6001.65	3696.98	6396.39	7184.97	4844.03	5587.73	4565.76	3588.41	4195.07
Q9P7W8	rsc9	Chromatin structure-remodeling complex subunit rsc9	25	11.726	8.90823	11.2772	11.5634	9.83609	11.4701	13.1484	10.9465	11.124	3847.68	2923.07	3700.42	3794.33	3227.53	3763.7	4314.4	3591.88	3650.13
O74999	rhp7	DNA repair protein rhp7	25	11.2867	8.02902	10.758	12.7986	13.2521	13.213	12.7767	7.61969	10.2661	5581.22	3970.3	5319.78	6328.8	6553.09	6533.75	6318.01	3767.89	5076.5
P53692	smc6	Structural maintenance of chromosomes protein 6	25	8.49748	8.38946	9.7836	11.6834	11.3276	14.0813	12.973	14.8977	8.36655	2361.18	2331.17	2718.55	3246.44	3147.58	3912.75	3604.78	4139.6	2324.8
P30666	mcm3	DNA replication licensing factor mcm3	25	11.7511	8.58352	11.2129	8.85946	8.56185	9.21161	11.7729	20.4738	9.57283	5961.04	4354.21	5688.01	4494.19	4343.22	4672.82	5972.12	10385.9	4856.06
P07669	tpi1	Triosephosphate isomerase	25	13.0662	8.29684	20.3675	7.0191	4.99872	9.85655	12.0115	4.97832	19.4053	5815.37	3692.67	9064.94	3123.98	2224.78	4386.84	5345.95	2215.7	8636.68
O74883	rpc37	DNA-directed RNA polymerase III subunit rpc5	24	18.7068	11.2656	13.9123	10.8401	7.68869	7.77857	12.768	7.26767	9.77231	7968.08	4798.53	5925.87	4617.31	3274.97	3313.25	5438.5	3095.64	4162.48
O43026	gpd3	Glyceraldehyde-3-phosphate dehydrogenase 2	24	12.1213	9.40345	17.8147	9.36168	6.04586	10.5912	11.4307	4.93664	18.2945	7558.14	5863.46	11108.2	5837.41	3769.85	6604.08	7127.5	3078.21	11407.4
O94395	pku70	ATP-dependent DNA helicase II subunit 1	24	13.9833	10.1876	12.7161	10.2606	9.16044	9.80434	13.1918	9.84251	10.8532	3646.09	2656.37	3315.66	2675.4	2388.54	2556.43	3439.7	2566.38	2829.92
O14114	SPAC31G5.19	Uncharacterized AAA domain-containing protein C31G5.19	24	12.8196	10.6292	15.7076	9.42684	9.42522	11.2173	9.81338	7.00879	13.9522	5957.6	4939.65	7299.73	4380.9	4380.15	5212.98	4560.54	3257.17	6483.93
P15398	rpa1	DNA-directed RNA polymerase I subunit rpa1	24	26.4082	5.10485	11.6975	13.2768	5.29848	6.93002	17.602	8.36465	5.31756	8828.5	1706.6	3910.57	4438.57	1771.33	2316.77	5884.49	2796.38	1777.71
O42649	psm3	Structural maintenance of chromosomes protein 3	24	16.4104	10.871	13.2312	9.70809	8.26167	8.81719	12.9482	11.6001	8.15218	6078.12	4026.44	4900.63	3595.71	3059.98	3265.74	4795.78	4296.48	3019.43
Q10103	chp1	Chromo domain-containing protein 1	24	10.3403	8.69239	9.26378	11.6202	11.2072	11.8176	14.2852	15.6094	7.16395	4438.63	3731.26	3976.53	4988.02	4810.77	5072.79	6131.98	6700.41	3075.17
P87048	rpn1	26S proteasome regulatory subunit rpn1	24	14.7542	9.20549	13.9551	11.3383	8.60938	10.8894	12.5133	7.83341	10.9015	3777.99	2357.18	3573.37	2903.3	2204.54	2788.36	3204.2	2005.85	2791.48
P04909	hta1	Histone H2A-alpha	24	11.4947	8.49806	10.0685	12.8548	11.1188	10.9342	9.6361	12.0348	13.3601	7972.2	5893.87	6983.03	8915.55	7711.53	7583.45	6683.17	8346.77	9265.97
O74503	spp27	Upstream activation factor subunit spp27	24	14.8456	8.37331	11.5733	10.2068	10.9872	12.4687	11.5373	12.3174	7.69026	8969.94	5059.27	6992.77	6167.1	6638.61	7533.79	6971.02	7442.38	4646.57
O13972	SPAC24C9.12c	Probable serine hydroxymethyltransferase, cytosolic	24	14.4023	8.91754	17.7452	9.37892	7.17079	11.0685	11.644	7.61231	12.0604	4115.81	2548.42	5071.14	2680.27	2049.24	3163.12	3327.58	2175.41	3446.58
O13734	sgo2	Shugoshin-2	24	3.75479	6.0957	4.21665	9.78821	7.99264	12.205	25.6481	22.9246	7.37427	1338.7	2173.31	1503.37	3489.81	2849.63	4351.47	9144.38	8173.33	2629.16
Q9P6R0	brf1	Transcription factor IIIB 60 kDa subunit	24	13.9228	9.52151	12.2161	10.1639	10.522	11.2702	12.3802	12.1829	7.82043	6919.88	4732.37	6071.62	5051.67	5229.61	5601.49	6153.21	6055.12	3886.9
O43114	orc5	Origin recognition complex subunit 5	24	12.8044	10.9356	11.1233	9.69892	8.47191	9.26377	14.5978	14.1002	9.00411	8294.22	7083.65	7205.23	6282.6	5487.78	6000.72	9455.92	9133.59	5832.53
P78958	tdh1	Glyceraldehyde-3-phosphate dehydrogenase 1	23	12.8654	9.85221	17.6113	9.16769	6.31357	11.1443	12.2625	6.12358	14.6595	4299.83	3292.76	5885.96	3063.98	2110.09	3724.58	4098.31	2046.6	4899.43
Q9USY4	abp2	ARS-binding protein 2	23	10.5516	7.80304	6.39877	12.7712	10.7996	14.1127	15.569	13.8346	8.15942	4478.14	3311.64	2715.66	5420.15	4583.41	5989.49	6607.57	5871.48	3462.89
O13919	pst2	Paired amphipathic helix protein pst2	23	15.0733	8.49197	14.2476	10.1789	8.73024	11.0596	12.1101	10.5196	9.58864	4275.94	2408.97	4041.7	2887.5	2476.56	3137.35	3435.34	2984.17	2720.06
P78804	gdh1	NADP-specific glutamate dehydrogenase	23	14.1589	9.39245	18.3835	8.67301	6.13023	10.7365	11.9019	6.80973	13.8139	3906.77	2591.6	5072.45	2393.09	1691.47	2962.45	3284	1878.96	3811.57
O14283	prr1	Transcription factor prr1	23	11.1087	8.79572	11.8245	11.8039	10.3181	13.0185	14.2459	8.58101	10.3037	3026.22	2396.12	3221.22	3215.62	2810.86	3546.51	3880.85	2337.63	2806.92
Q9UUE1	pyr1	Pyruvate carboxylase	23	14.4744	10.0279	18.4252	9.57401	6.29838	10.7052	11.0758	6.13297	13.2861	4219.44	2923.24	5371.12	2790.92	1836.04	3120.67	3228.71	1787.82	3873.04
Q09142	orc2	Origin recognition complex subunit 2	23	12.4196	12.3029	11.2014	9.32995	8.84079	8.57689	14.2502	13.9371	9.14108	3400.49	3368.55	3066.96	2554.55	2420.61	2348.36	3901.71	3815.99	2502.83
O74857	rpc53	DNA-directed RNA polymerase III subunit rpc4	23	17.8866	11.1413	13.3491	11.3958	7.97251	8.25774	13.2067	7.664	9.12627	7001.78	4361.31	5225.54	4460.91	3120.86	3232.52	5169.78	3000.1	3572.51
P87115	nat10	RNA cytidine acetyltransferase	22	10.7103	8.23948	10.1799	13.3267	11.3964	15.4163	11.8987	11.5395	7.29261	3478.62	2676.11	3306.36	4328.41	3701.44	5007.09	3864.61	3747.92	2368.58
O94481	bdp1	Transcription factor TFIIIB component B''	22	13.9645	9.42313	11.942	10.2285	10.757	10.9012	12.5796	12.4557	7.7484	4410.31	2976.04	3771.55	3230.38	3397.3	3442.85	3972.94	3933.81	2447.12
Q9P784	rpl401	60S ribosomal protein L4-B	22	9.95518	9.05385	10.4665	13.631	12.6714	16.1031	10.25	9.83602	8.033	4538.48	4127.57	4771.57	6214.24	5776.8	7341.26	4672.87	4484.15	3662.18
Q9P7S7	nop58	Nucleolar protein 58	22	20.2189	6.74685	12.21	15.1593	5.90641	9.50014	16.0956	5.57917	8.58359	9727.51	3245.98	5874.37	7293.3	2841.63	4570.61	7743.76	2684.19	4129.65
Q9UTQ7	arp9	SWI/SNF and RSC complexes subunit arp9	22	12.2631	10.5393	10.9175	11.5785	9.69402	10.3805	13.7101	10.7132	10.2038	4568.46	3926.28	4067.18	4313.4	3611.38	3867.1	5107.52	3991.07	3801.29
Q9URM2	SPBC2G5.05	Probable transketolase	22	13.5424	9.60475	18.9276	8.87435	6.56583	10.9485	11.219	5.69392	14.6237	4826.57	3423.19	6745.91	3162.87	2340.1	3902.12	3998.5	2029.35	5211.96
O60182	rfc1	Replication factor C subunit 1	21	11.7651	9.06446	12.3172	12.2267	9.80243	12.2265	13.5528	8.17698	10.8678	4085	3147.3	4276.68	4245.29	3403.54	4245.21	4705.7	2839.16	3773.46
Q9UT79	msc1	Multicopy suppressor of chk1 protein 1	21	13.3789	8.12622	15.3088	9.57996	8.09803	11.499	12.1121	8.64229	13.2547	2715.21	1649.19	3106.87	1944.23	1643.47	2333.7	2458.12	1753.93	2690
O60180	arx1	Probable metalloprotease arx1	21	13.4947	7.35336	13.7507	16.7765	10.5859	11.4999	10.6957	7.46603	8.37711	5333.72	2906.38	5434.9	6630.81	4184.03	4545.27	4227.44	2950.91	3311.01
P36594	rpb1	DNA-directed RNA polymerase II subunit rpb1	21	16.4095	9.44723	13.9681	11.9757	7.63461	9.4503	13.1621	9.31812	8.63434	4559.44	2624.95	3881.1	3327.5	2121.31	2625.81	3657.16	2589.08	2399.09
O74175	rpl13	60S ribosomal protein L13	21	9.22154	9.39232	10.5336	13.896	12.599	16.0141	10.232	9.70222	8.40926	4305.02	4384.75	4917.53	6487.25	5881.78	7476.09	4776.77	4529.43	3925.82
O14122	pcu4	Cullin-4	21	15.6163	9.94672	13.2069	10.5954	8.47657	10.0907	13.8237	8.79854	9.44513	5435.53	3462.12	4596.88	3687.9	2950.41	3512.24	4811.57	3062.48	3287.54
P40921	tef3	Elongation factor 1-gamma	21	15.4794	9.26675	17.1589	10.1459	5.75213	10.1316	13.685	6.14846	12.2319	3862.52	2312.3	4281.61	2531.66	1435.31	2528.1	3414.76	1534.2	3052.18
O13370	ded1	ATP-dependent RNA helicase ded1	21	15.2254	8.70667	12.7015	12.0636	9.59891	15.4246	9.67203	7.68664	8.92075	3859.88	2207.28	3220.02	3058.31	2433.48	3910.38	2452.02	1948.69	2261.56
Q9UUI4	rrp16	Ribosome biogenesis protein NOP53	21	14.5699	7.89443	14.8593	16.63	10.0134	11.8545	9.38219	5.36059	9.43561	7453.41	4038.49	7601.45	8507.28	5122.47	6064.3	4799.56	2742.27	4826.89
Q9UT46	moc3	Transcriptional regulatory protein moc3	21	8.00821	8.26339	8.09412	12.9935	11.3977	12.8741	14.7315	14.837	8.80056	1774.39	1830.94	1793.43	2879	2525.41	2852.53	3264.08	3287.46	1949.96
P78810	vtc4	Vacuolar transporter chaperone 4	21	15.1878	9.54471	15.1302	10.7966	8.66062	12.3909	11.2947	7.45937	9.53514	4319.08	2714.3	4302.69	3070.32	2462.89	3523.69	3211.96	2121.28	2711.58
P87144	ths1	Threonine--tRNA ligase, cytoplasmic	21	15.3212	9.71533	15.7949	11.5385	7.17653	10.6609	13.0297	6.71954	10.0434	4774.53	3027.57	4922.13	3595.73	2236.41	3322.23	4060.42	2094	3129.79
P36592	rad22	DNA repair and recombination protein rad22	20	12.2482	10.1127	12.7998	9.43472	10.8723	13.443	10.8082	7.5327	12.7484	4357.63	3597.9	4553.91	3356.67	3868.12	4782.73	3845.33	2679.97	4535.6
O74964	rsc1	Chromatin structure-remodeling complex subunit rsc1	20	8.17144	8.07144	8.62932	12.4066	11.0527	12.4283	15.929	11.6319	11.6793	2043.42	2018.41	2157.92	3102.48	2763.92	3107.93	3983.33	2908.78	2920.62
P0CT67	rps1802	40S ribosomal protein S18-B	20	11.1565	9.574	11.7306	11.8479	10.9641	16.0182	11.8847	8.35222	8.47176	3160.18	2711.91	3322.78	3356.01	3105.67	4537.29	3366.42	2365.83	2399.69
P31209	pab1	Polyadenylate-binding protein, cytoplasmic and nuclear	20	12.6097	10.0559	15.6159	9.56077	7.16591	10.6211	12.4448	8.76946	13.1565	2552.99	2035.93	3161.63	1935.69	1450.83	2150.38	2519.6	1775.48	2663.69
Q10425	SPAC25G10.08	Eukaryotic translation initiation factor 3 subunit B	20	11.6928	10.3383	14.2675	10.6205	9.60008	12.0102	11.8712	8.25332	11.3462	2878.97	2545.47	3512.9	2614.95	2363.71	2957.14	2922.9	2032.12	2793.64
O14423	cbh1	CENP-B homolog protein 1	20	12.128	7.92538	11.6648	10.9157	10.092	11.11	15.0616	12.1689	8.9336	4235.85	2768.04	4074.07	3812.46	3524.76	3880.31	5260.45	4250.14	3120.17
Q9URZ5	vps1	Vacuolar protein sorting-associated protein 1	20	7.3919	17.8999	12.2788	5.07495	13.7481	12.4661	6.54019	15.5296	9.07058	2856.4	6916.92	4744.79	1961.08	5312.56	4817.17	2527.27	6000.98	3505.07
O60176	SPBC23E6.01c	Uncharacterized RNA-binding protein C23E6.01c	20	11.9609	10.1478	14.2984	8.70486	6.80129	10.2622	13.6811	10.9506	13.1927	1145.18	971.586	1368.99	833.435	651.18	982.543	1309.88	1048.45	1263.12
P21696	gpd1	Glycerol-3-phosphate dehydrogenase [NAD(+)] 1	20	15.4913	9.40384	16.7863	10.9767	5.72271	9.96764	13.0741	5.26225	13.3152	5640.98	3424.3	6112.56	3997.04	2083.86	3629.6	4760.77	1916.19	4848.57
O74458	sfc4	Transcription factor tau subunit sfc4	20	8.7564	8.74434	9.45341	11.6654	11.6305	13.6651	13.5347	14.3172	8.23285	2603.78	2600.2	2811.04	3468.81	3458.43	4063.42	4024.65	4257.34	2448.1
O74191	fkbp39	FK506-binding protein 39 kDa	20	11.7542	7.84742	11.1346	15.1604	10.4344	16.0782	11.132	9.065	7.39372	5184.89	3461.56	4911.56	6687.36	4602.7	7092.21	4910.43	3998.64	3261.43
O42931	rpt1	26S proteasome regulatory subunit 7 homolog	20	17.0302	9.09877	14.8724	11.5812	7.18252	10.1014	12.5008	6.72574	10.907	4455.9	2380.66	3891.32	3030.17	1879.28	2642.99	3270.8	1759.77	2853.78
O60164	ppp1	Pescadillo homolog	20	13.2441	8.54383	13.9663	16.2537	10.5352	12.2804	9.95781	6.32687	8.89185	3126.59	2016.98	3297.08	3837.07	2487.09	2899.09	2350.78	1493.61	2099.14
P78827	ilv5	Probable ketol-acid reductoisomerase, mitochondrial	20	12.7655	9.97165	19.3198	8.23391	5.47852	10.2316	12.7162	6.39504	14.8877	3480.53	2718.78	5267.55	2244.98	1493.72	2789.67	3467.09	1743.61	4059.15
O42991	rpl1601	60S ribosomal protein L16-B	20	9.68824	9.14268	10.5476	14.0136	13.1125	16.3775	9.46029	9.6416	8.01592	6485.68	6120.46	7060.96	9381.27	8778.03	10963.7	6333.08	6454.46	5366.17
O74892	rps2	40S ribosomal protein S2	20	11.2418	9.73512	10.8486	11.5186	12.005	16.6765	11.4559	8.94104	7.57735	5203.52	4506.13	5021.55	5331.67	5556.78	7719.14	5302.66	4138.58	3507.35
O94616	rpc40	DNA-directed RNA polymerases I and III subunit RPAC1	20	19.3532	10.6653	13.4287	11.0172	7.45066	7.55202	13.7929	7.81003	8.93001	6341.28	3494.59	4400.05	3609.91	2441.29	2474.5	4519.41	2559.04	2926.01
O94641	hsp104	Heat shock protein 104	19	11.8195	9.54644	17.0294	8.7556	6.23088	11.4087	12.9174	7.21502	15.0771	2397.35	1936.3	3454.07	1775.9	1263.81	2314.02	2620.03	1463.42	3058.09
Q9P772	gua1	GMP synthase [glutamine-hydrolyzing]	19	12.4431	9.569	18.036	8.92273	9.01418	10.5507	11.4188	6.67084	13.3747	2705.51	2080.6	3921.58	1940.08	1959.96	2294.05	2482.8	1450.45	2908.06
O60143	rpl701	60S ribosomal protein L7-C	19	10.2092	9.31792	10.8439	13.2321	12.4552	15.4825	10.5111	9.9093	8.03877	3759.99	3431.75	3993.74	4873.33	4587.19	5702.14	3871.21	3649.55	2960.64
O60108	cbh2	CENP-B homolog protein 2	19	12.9	6.20057	10.2707	12.2875	9.35539	9.94765	16.3669	16.1592	6.51208	3715.82	1786.06	2958.45	3539.38	2694.79	2865.39	4714.42	4654.61	1875.78
Q02061	rpb2	DNA-directed RNA polymerase II subunit RPB2	19	15.5747	9.57853	13.8133	11.8278	8.03722	9.95411	13.3887	9.45472	8.37085	4139.31	2545.69	3671.17	3143.49	2136.06	2645.51	3558.32	2512.79	2224.73
Q9Y7Z8	myo1	Myosin-1	19	14.9618	6.74299	25.303	10.5769	5.27572	13.2351	11.2566	5.23942	7.4085	2866.84	1292.03	4848.33	2026.65	1010.88	2535.99	2156.88	1003.93	1419.55
Q96TL7	rap1	DNA-binding protein rap1	19	16.8095	8.56447	11.3149	12.1336	8.86151	10.9505	13.5709	8.31848	9.47611	5341.25	2721.37	3595.32	3855.46	2815.76	3479.55	4312.19	2643.21	3011.05
O13775	gus1	Probable glutamate--tRNA ligase, cytoplasmic	18	15.0935	9.32674	15.7062	10.641	7.34357	10.9397	11.8932	7.6208	11.4352	3754.43	2319.98	3906.84	2646.9	1826.68	2721.2	2958.37	1895.64	2844.46
O13966	SPAC24C9.06c	Aconitate hydratase, mitochondrial	18	11.352	9.31873	19.134	7.70224	5.9734	10.4913	11.4277	6.39436	18.2062	2302.56	1890.14	3880.99	1562.27	1211.6	2127.98	2317.92	1296.98	3692.81
O74928	ade10	Bifunctional purine biosynthesis protein ade10	18	13.6524	9.6473	17.736	8.87809	6.24143	10.687	12.355	6.94072	13.862	3304.85	2335.33	4293.37	2149.12	1510.86	2587.01	2990.77	1680.14	3355.58
O94313	arg4	Carbamoyl-phosphate synthase arginine-specific large chain	18	12.4264	9.2849	19.6582	8.64448	6.42886	10.3258	11.8641	6.5867	14.7806	2298.79	1717.64	3636.63	1599.17	1189.29	1910.2	2194.78	1218.49	2734.3
P78921	cct8	Probable T-complex protein 1 subunit theta	18	17.0294	8.48667	13.2338	13.1916	6.89527	10.8594	13.4524	6.56682	10.2845	5361.38	2671.86	4166.42	4153.11	2170.84	3418.89	4235.24	2067.44	3237.89
Q1K9C2	sir1	Sulfite reductase [NADPH] subunit beta	18	16.644	9.37384	16.5726	11.2058	5.9227	10.1773	12.0267	6.50123	11.576	3799.1	2139.65	3782.81	2557.8	1351.9	2323.04	2745.18	1483.95	2642.29
O42700	tal1	Transaldolase	18	12.5648	8.57367	21.6561	7.32134	4.7747	9.90306	10.9876	4.93487	19.2839	4873.41	3325.41	8399.6	2839.68	1851.93	3841.03	4261.67	1914.05	7479.5
O94354	arg12	Argininosuccinate synthase	18	13.1127	10.2002	19.2729	8.26645	7.28018	10.7397	11.0137	6.33249	13.7818	2726.42	2120.84	4007.27	1718.78	1513.71	2233.02	2289.99	1316.67	2865.54
P52822	rpl501	60S ribosomal protein L5-A	18	9.8419	8.81046	10.7115	13.3577	13.1531	15.9828	10.2153	9.27309	8.65413	3357.89	3005.97	3654.58	4557.41	4487.62	5453.06	3485.27	3163.82	2952.64
Q96WV5	SPBPJ4664.04	Putative coatomer subunit alpha	17	16.0068	10.0213	16.4436	10.8773	7.36171	11.5041	11.5231	6.30674	9.95525	3398.02	2127.38	3490.75	2309.11	1562.79	2442.16	2446.2	1338.83	2113.36
O14027	snz1	Probable pyridoxal 5'-phosphate synthase subunit PDX1	17	11.8868	9.37782	18.3753	8.10009	6.06313	10.8547	11.8008	7.06075	16.4805	2544.24	2007.22	3933.04	1733.74	1297.75	2323.34	2525.84	1511.28	3527.47
O43065	mot1	Probable helicase mot1	17	21.3146	6.98797	14.0534	12.2059	6.35545	7.77341	16.2954	7.86505	7.14884	4597.45	1507.27	3031.24	2632.75	1370.84	1676.68	3514.84	1696.45	1541.97
Q9P7U2	SPAC977.14c	Putative aryl-alcohol dehydrogenase C977.14c	17	11.4155	11.4261	18.0879	6.92126	6.23983	12.4723	10.6503	7.70224	15.0845	3439.09	3442.27	5449.25	2085.13	1879.84	3757.45	3208.57	2320.41	4544.44
Q09913	SPAC1F7.09c	Probable allantoicase	17	8.31954	8.14317	8.6843	12.3309	11.2535	11.6369	15.0173	15.0861	9.52825	1986.56	1944.44	2073.66	2944.4	2687.13	2778.69	3585.85	3602.3	2275.17
P36623	gpm1	Phosphoglycerate mutase	17	12.2536	8.34509	20.2978	7.22658	5.72231	9.81692	11.8314	5.66562	18.8407	2735.65	1863.06	4531.53	1613.35	1277.52	2191.65	2641.4	1264.86	4206.24
Q10281	rkp1	Guanine nucleotide-binding protein subunit beta-like protein	17	11.6332	9.54972	12.7686	10.6102	11.3837	15.2441	11.1252	8.30797	9.37734	2875.73	2360.7	3156.41	2622.85	2814.06	3768.35	2750.15	2053.74	2318.09
O74960	pil1	Probable sphingolipid long chain base-responsive protein pil1	17	11.9064	11.3538	15.1204	8.30292	9.48938	15.4084	8.96586	7.97853	11.4743	2501.27	2385.18	3176.45	1744.25	1993.5	3236.95	1883.52	1676.11	2410.5
P35551	fib1	rRNA 2'-O-methyltransferase fibrillarin	17	19.2541	7.51589	12.4512	14.6744	7.10963	9.90003	14.1357	6.11776	8.84119	8234.09	3214.19	5324.81	6275.57	3040.45	4233.78	6045.17	2616.28	3780.96
P36580	fba1	Fructose-bisphosphate aldolase	17	11.9734	10.8666	17.4289	7.82934	7.08076	11.3398	12.0527	7.25262	14.1759	2294.69	2082.58	3340.24	1500.49	1357.02	2173.26	2309.89	1389.96	2716.8
P41891	gar2	Protein gar2	17	15.3279	12.0027	8.40143	11.8247	10.5647	7.89656	14.4592	12.1659	7.35703	3899.33	3053.4	2137.27	3008.12	2687.59	2008.84	3678.33	3094.93	1871.58
O74796	orc6	Origin recognition complex subunit 6	17	12.3123	11.3417	11.3607	9.21347	8.6223	8.78342	14.1685	13.8942	10.3034	3767.34	3470.35	3476.18	2819.16	2638.27	2687.57	4335.31	4251.37	3152.65
O13682	swr1	Helicase swr1	17	12.2792	8.19883	14.0811	10.3149	8.62332	12.0158	12.1429	9.0466	13.2972	2757.93	1841.47	3162.62	2316.75	1936.81	2698.77	2727.32	2031.88	2986.58
P31406	vma1	V-type proton ATPase catalytic subunit A	17	13.1957	9.73934	15.6602	10.7352	8.26284	11.498	11.6679	7.84001	11.4007	1943.67	1434.56	2306.68	1581.24	1217.08	1693.6	1718.63	1154.79	1679.27
Q10412	rsc58	Chromatin structure-remodeling complex subunit rsc58	17	11.4792	8.93172	11.5154	10.5906	10.1512	11.1578	14.0488	10.8948	11.2305	3140.52	2443.57	3150.42	2897.41	2777.2	3052.57	3843.5	2980.63	3072.48
Q10426	rik1	Chromatin modification-related protein rik1	17	14.6167	9.5635	12.8894	10.046	9.07727	10.9326	13.7904	9.63635	9.44765	2970.09	1943.29	2619.11	2041.34	1844.48	2221.49	2802.18	1958.09	1919.75
Q9P7Y0	ssr4	SWI/SNF and RSC complexes subunit ssr4	17	9.05071	8.95838	9.26517	12.2101	11.208	11.1095	15.409	11.2453	11.5439	2181.19	2158.94	2232.88	2942.58	2701.09	2677.36	3713.52	2710.08	2782.05
Q09922	SPAC1F7.11c	Uncharacterized transcriptional regulatory protein C1F7.11c	17	13.4229	13.3942	17.7006	7.12752	9.89038	12.3664	8.31526	4.80328	12.9794	3027.89	3021.43	3992.83	1607.8	2231.04	2789.58	1875.73	1083.51	2927.85
P87158	rps401	40S ribosomal protein S4-A	17	8.75007	9.63952	9.73718	12.9669	12.0348	17.912	11.617	9.81626	7.52626	3218.44	3545.6	3581.52	4769.48	4426.63	6588.39	4272.94	3610.61	2768.3
Q10432	ccq1	Coiled-coil quantitatively-enriched protein 1	17	15.0909	8.60819	10.1405	12.1625	9.26351	10.72	14.89	9.55456	9.56994	5252.62	2996.22	3529.55	4233.35	3224.31	3731.28	5182.69	3325.62	3330.97
O13988	pot1	Protection of telomeres protein 1	17	11.9287	8.45724	9.77658	12.558	10.2339	12.1989	15.2714	10.0552	9.51996	2607.76	1848.85	2137.27	2745.32	2237.25	2666.82	3338.51	2198.19	2081.17
Q09330	mlo3	mRNA export protein mlo3	17	7.65863	9.95211	8.39424	14.5028	13.1706	15.0563	10.7466	11.7993	8.71943	2814.53	3657.38	3084.87	5329.75	4840.18	5533.15	3949.37	4336.21	3204.37
O14470	ssr2	SWI/SNF and RSC complexes subunit ssr2	17	12.0607	9.34478	11.1982	11.235	10.0184	10.7826	14.0308	10.7134	10.6161	2356.33	1825.72	2187.82	2195.02	1957.32	2106.62	2741.25	2093.11	2074.1
Q9US22	rpl1502	60S ribosomal protein L15-B	17	9.93318	8.79377	12.1822	13.3329	12.3848	15.8443	10.4628	9.7512	7.31481	4251.67	3763.97	5214.32	5706.84	5301.04	6781.77	4478.37	4173.78	3130.93
Q9P3A7	cdc48	Cell division cycle protein 48	16	14.0494	10.1008	16.0559	9.91365	6.62941	10.7713	11.9247	6.84078	13.714	1905.06	1369.63	2177.13	1344.26	898.927	1460.55	1616.96	927.589	1859.57
Q9C0W2	pi026	Uncharacterized AAA domain-containing protein P22H7.05c	16	13.8444	12.4235	14.694	8.6176	6.99095	9.74679	14.4778	8.16936	11.0356	2746.33	2464.48	2914.88	1709.49	1386.81	1933.49	2871.98	1620.57	2189.16
P36612	mts2	26S proteasome regulatory subunit 4 homolog	16	14.6447	8.99404	13.6913	11.5584	8.42272	11.1768	12.7512	7.48764	11.2732	2524.79	1550.6	2360.41	1992.69	1452.1	1926.92	2198.34	1290.89	1943.53
O59711	lys9	Saccharopine dehydrogenase [NADP(+), L-glutamate-forming]	16	14.4236	8.69996	18.2818	9.56775	6.0875	10.4309	12.4821	6.16891	13.8575	3785.86	2283.54	4798.54	2511.31	1597.83	2737.88	3276.26	1619.2	3637.27
O74435	cdc31	Cell division control protein 31	16	17.8811	7.31881	20.6345	13.3978	4.58425	10.5217	12.9687	4.47454	8.21869	7035.18	2879.54	8118.49	5271.28	1803.64	4139.67	5102.45	1760.48	3233.59
Q9UQW6	erg10	Acetyl-CoA acetyltransferase	16	13.4644	10.0441	17.4573	8.83309	6.32533	10.9503	11.5496	7.11849	14.2574	3190.39	2379.95	4136.52	2093.01	1498.79	2594.68	2736.7	1686.73	3378.31
P47943	tif1	ATP-dependent RNA helicase eIF4A	16	13.8405	8.9074	16.221	9.93078	7.18421	11.2872	13.1673	7.10043	12.3611	2661.91	1713.14	3119.75	1909.96	1381.72	2170.85	2532.43	1365.61	2377.39
Q9UTL9	SPAC144.05	Uncharacterized ATP-dependent helicase C144.05	16	13.2738	8.25749	10.7676	14.6488	11.8757	13.8273	11.6278	7.64541	8.07612	2502.34	1556.68	2029.88	2761.56	2238.77	2606.69	2192.04	1441.29	1522.49
P0CT68	rpl2001	60S ribosomal protein L20-A	16	9.50623	9.07321	10.9868	13.8674	12.6041	17.0224	9.73359	9.56816	7.63811	4879.54	4657.28	5639.52	7118.14	6469.68	8737.58	4996.25	4911.33	3920.64
Q10232	rpl901	60S ribosomal protein L9-A	16	10.6362	9.01669	12.1377	12.5929	11.8583	15.5014	10.6847	8.84364	8.72833	3322.67	2816.74	3791.73	3933.92	3704.43	4842.52	3337.82	2762.68	2726.66
Q10218	ppc89	Spindle pole body protein ppc89	16	16.2603	7.76404	18.8891	13.6683	5.09869	11.2312	13.3359	5.10831	8.64417	2583.72	1233.68	3001.42	2171.86	810.166	1784.6	2119.03	811.695	1373.53
P78811	fyu1	Probable UTP--glucose-1-phosphate uridylyltransferase	16	11.6918	9.9638	16.1128	9.50482	6.84968	11.1638	12.5708	8.25756	13.885	2461.23	2097.47	3391.89	2000.85	1441.92	2350.09	2646.26	1738.29	2922.91
O60174	sfc6	Transcription factor tau subunit sfc6	16	11.5895	9.02581	11.5577	10.2975	10.8832	12.5813	12.3978	13.5857	8.08155	3592.01	2797.43	3582.15	3191.59	3373.1	3899.41	3842.53	4210.7	2504.77
O59675	rps902	40S ribosomal protein S9-B	16	10.9054	9.53405	11.4044	11.8683	11.918	17.12	10.9984	8.88988	7.36166	5644.84	4935.01	5903.16	6143.28	6168.97	8861.63	5692.97	4601.58	3810.54
Q9USM3	sfh1	Chromatin structure-remodeling complex subunit sfh1	15	11.9847	9.19076	11.4585	10.8468	9.85115	10.9133	13.7215	11.0395	10.9938	2082.96	1597.37	1991.5	1885.19	1712.14	1896.75	2384.81	1918.69	1910.74
O13953	alp13	Chromatin modification-related protein eaf3	15	15.9449	8.39886	13.596	10.5483	8.33117	10.4879	12.4449	10.3416	9.90646	2660.5	1401.4	2268.57	1760.05	1390.11	1749.97	2076.5	1725.55	1652.95
Q10245	SPAC4G9.15	Very-long-chain 3-oxoacyl-CoA reductase	15	7.07999	7.80417	9.45092	16.0287	11.0983	16.6825	12.9305	11.3058	7.61907	2217.84	2444.69	2960.55	5021.07	3476.6	5225.88	4050.54	3541.6	2386.71
O14139	hrp3	Chromodomain helicase hrp3	15	11.9742	8.80107	11.8072	10.1375	10.3869	11.9993	11.7513	13.378	9.76445	1724.69	1267.65	1700.63	1460.14	1496.06	1728.3	1692.59	1926.88	1406.41
P24487	atp1	ATP synthase subunit alpha, mitochondrial	15	15.3927	9.77787	14.77	10.5663	7.12098	11.1017	11.5777	6.71393	12.9788	3343.89	2124.14	3208.63	2295.41	1546.96	2411.72	2515.13	1458.53	2819.51
P42656	rad24	Checkpoint signal transducer rad24	15	13.5744	9.55239	16.3671	9.97703	7.25408	10.2881	12.4633	7.12022	13.4032	3578.5	2518.2	4314.71	2630.15	1912.32	2712.16	3285.58	1877.03	3533.37
P50999	cct4	T-complex protein 1 subunit delta	15	17.2535	8.24925	14.3685	12.365	7.73551	11.8029	11.7937	7.21418	9.21751	2984.5	1426.95	2485.44	2138.88	1338.08	2041.66	2040.06	1247.9	1594.44
O74341	cct3	T-complex protein 1 subunit gamma	15	18.0007	9.0883	14.557	11.9134	6.87517	10.3982	12.9676	6.14624	10.0533	4463.42	2253.51	3609.53	2954.01	1704.75	2578.31	3215.42	1524.01	2492.8
P28189	rps13	40S ribosomal protein S13	15	9.10652	9.26744	10.1794	13.1458	11.7293	16.4546	12.1012	10.0287	7.98703	2460.67	2504.15	2750.57	3552.11	3169.37	4446.2	3269.86	2709.85	2158.17
O74766	SPBC24C6.04	Probable delta-1-pyrroline-5-carboxylate dehydrogenase	15	14.0122	8.59694	17.3058	9.75687	6.59204	11.3686	12.6278	6.89865	12.8412	3100.5	1902.26	3829.28	2158.92	1458.63	2515.55	2794.17	1526.48	2841.39
P31318	arg11	Protein arg11, mitochondrial	15	12.6263	10.9105	17.3217	9.18059	7.6588	11.2141	11.2805	7.08108	12.7264	3760.06	3249.09	5158.31	2733.93	2280.75	3339.5	3359.27	2108.71	3789.87
O74894	rpt3	26S proteasome regulatory subunit 6B homolog	15	17.1759	9.37723	14.5621	11.5232	7.3359	10.62	12.3011	6.45554	10.6489	4296.05	2345.44	3642.3	2882.21	1834.86	2656.29	3076.77	1614.67	2663.52
O74445	rpt4	Probable 26S proteasome subunit rpt4	15	17.202	9.17622	15.2033	11.2578	7.51713	9.63065	13.2527	6.41751	10.3427	2841.51	1515.77	2511.35	1859.61	1241.71	1590.83	2189.14	1060.07	1708.46
P40976	lys1	L-2-aminoadipate reductase	15	13.6249	9.85425	17.1208	10.078	6.75425	10.8562	12.4114	6.79585	12.5042	2294.15	1659.25	2882.78	1696.92	1137.27	1827.95	2089.82	1144.28	2105.44
P78773	SPCC191.02c	Probable acetyl-coenzyme A synthetase	15	15.086	9.0132	16.0447	10.6292	6.62902	10.5529	12.7228	7.16559	12.1567	4053.69	2421.89	4311.27	2856.1	1781.25	2835.61	3418.66	1925.43	3266.56
P78937	sua1	Sulfate adenylyltransferase	15	12.5276	10.7417	18.6658	8.13176	6.46484	11.5198	10.699	7.14519	14.1044	2386.29	2046.11	3555.51	1548.96	1231.44	2194.32	2037.98	1361.04	2686.64
Q9P769	rpl1002	60S ribosomal protein L10-B	15	9.12292	10.0645	11.5524	11.7053	12.3563	16.8003	10.544	9.80398	8.05031	2631.51	2903.11	3332.3	3376.4	3564.19	4846.05	3041.43	2827.96	2322.12
O13816	psc3	Cohesin subunit psc3	15	15.1985	10.1878	13.1248	9.85479	8.2961	9.62953	12.5446	10.8666	10.2971	2974.7	1993.99	2568.82	1928.81	1623.73	1884.72	2455.27	2126.85	2015.39
O60198	sam1	S-adenosylmethionine synthase	15	18.178	8.16211	15.6532	11.6875	5.69878	8.85368	13.1446	6.451	12.1712	3381.24	1518.21	2911.61	2173.96	1060.02	1646.85	2444.99	1199.93	2263.93
Q01663	pap1	AP-1-like transcription factor	15	12.3417	9.30379	11.6542	12.0016	10.3983	12.5397	12.5499	8.06155	11.1494	3019.83	2276.51	2851.61	2936.62	2544.31	3068.28	3070.78	1972.55	2728.09
P78820	cut6	Acetyl-CoA carboxylase	15	12.8093	9.797	15.5236	11.1413	8.97153	12.8276	11.2556	6.88318	10.7909	1701.95	1301.71	2062.6	1480.32	1192.03	1704.38	1495.52	914.557	1433.77
O74760	tif32	Eukaryotic translation initiation factor 3 subunit A	15	12.1371	10.9873	14.4701	9.35682	9.30581	11.3437	12.3738	8.55841	11.4669	1631.63	1477.06	1945.27	1257.87	1251.01	1524.98	1663.45	1150.54	1541.54
O74752	mas5	Mitochondrial protein import protein mas5	15	18.9175	11.4105	15.5429	11.573	7.09373	10.1856	10.8821	6.14954	8.24507	5499.31	3317.03	4518.31	3364.26	2062.14	2960.94	3163.43	1787.67	2396.84
Q92351	pcp1	Spindle pole body protein pcp1	15	17.2179	7.19083	18.5163	13.1142	5.41931	10.8991	13.396	5.63324	8.61307	3801.55	1587.66	4088.21	2895.49	1196.53	2406.42	2957.7	1243.76	1901.68
O94676	utp22	U3 small nucleolar RNA-associated protein 22	15	10.7003	8.88736	11.6201	12.4751	10.6972	14.9282	12.3908	10.0527	8.24835	1774.74	1474.05	1927.3	2069.11	1774.22	2475.98	2055.12	1667.32	1368.06
Q10475	tif471	Eukaryotic translation initiation factor 4 gamma	15	5.90347	8.31049	8.06709	11.6126	13.8921	18.6493	10.3171	16.2126	7.03525	1211.94	1706.09	1656.12	2383.99	2851.95	3828.58	2118.03	3328.33	1444.29
O94687	tas3	RNA-induced transcriptional silencing complex protein tas3	15	9.40498	8.70194	10.8767	11.2711	11.358	12.5254	13.8102	14.0793	7.97237	2116.13	1957.95	2447.26	2536.02	2555.56	2818.24	3107.32	3167.86	1793.79
O74855	rsa4	Ribosome assembly protein 4	15	13.3607	7.93949	14.7997	15.0147	10.6958	12.2883	9.50306	7.4643	8.93384	3858.18	2292.69	4273.71	4335.8	3088.63	3548.51	2744.2	2155.47	2579.83
O14007	cbf5	H/ACA ribonucleoprotein complex subunit cbf5	15	20.2791	7.1352	11.3208	17.1939	6.76488	8.24127	14.6419	6.94016	7.48279	5407.83	1902.75	3018.93	4585.11	1804	2197.71	3904.58	1850.74	1995.44
Q9P7X8	rpa2	Probable DNA-directed RNA polymerase I subunit RPA2	15	28.9635	4.75752	11.5475	13.5342	5.04389	6.55044	16.8402	8.0789	4.68375	7285.84	1196.77	2904.81	3404.56	1268.8	1647.78	4236.18	2032.26	1178.21
Q9UT32	SPAC8F11.04	Putative ribosome biogenesis protein C8F11.04	15	14.1257	7.69655	13.6592	17.4762	10.1375	12.0962	10.1788	6.2116	8.41821	5732.34	3123.34	5543.07	7092.05	4113.89	4908.78	4130.68	2520.73	3416.2
Q9P7L5	car2	Ornithine aminotransferase car2	15	17.0762	8.66266	16.8987	11.1864	6.20069	9.3195	13.4387	5.75735	11.4598	2710.04	1374.79	2681.87	1775.31	984.066	1479.03	2132.76	913.707	1818.7
Q9P546	rps002	40S ribosomal protein S0-B	15	9.15523	10.4998	11.3762	9.99668	12.4063	16.652	11.5107	9.33069	9.07239	2015.4	2311.39	2504.32	2200.63	2731.08	3665.71	2533.92	2054.02	1997.16
Q9UUF2	rar1	Probable methionine--tRNA ligase, cytoplasmic	15	16.605	9.09863	14.5972	11.0789	8.04529	10.9802	12.2773	8.06643	9.25108	3031.63	1661.16	2665.05	2022.7	1468.85	2004.69	2241.5	1472.71	1689
Q9P3T6	rps502	40S ribosomal protein S5-B	15	11.0824	9.31044	10.4289	10.5651	11.4945	17.3003	11.0625	10.597	8.15879	2986.82	2509.25	2810.68	2847.41	3097.89	4662.6	2981.45	2856	2198.87
O14295	plr1	Pyridoxal reductase	15	10.9755	9.9003	16.9102	8.39107	6.74742	12.5287	11.0594	7.4468	16.0407	1898.91	1712.89	2925.7	1451.77	1167.4	2167.65	1913.43	1288.4	2775.27
P87140	sec21	Probable coatomer subunit gamma	14	16.296	10.3115	15.8903	10.8681	7.73023	10.9813	10.5543	6.53416	10.834	2489.61	1575.33	2427.64	1660.37	1180.98	1677.67	1612.42	998.251	1655.16
Q09878	SPCC584.01c	Probable sulfite reductase [NADPH] flavoprotein component	14	14.8575	9.22875	16.1791	11.4637	7.05092	11.2097	12.4322	6.36378	11.2143	2387.09	1482.75	2599.43	1841.83	1132.84	1801.01	1997.44	1022.44	1801.76
P36603	suc22	Ribonucleoside-diphosphate reductase small chain	14	13.8148	9.80531	18.6009	9.12637	6.80805	10.8343	11.5107	6.00404	13.4956	2165.55	1537.04	2915.8	1430.61	1067.2	1698.34	1804.37	941.169	2115.51
O14339	rpl1701	60S ribosomal protein L17-A	14	10.3565	8.96978	10.6326	15.0497	12.2277	16.9255	9.97532	8.53619	7.32683	4451.49	3855.46	4570.16	6468.77	5255.78	7275.05	4287.67	3669.09	3149.27
Q9Y7R8	MDH1	Malate dehydrogenase, mitochondrial	14	7.12897	12.4048	12.9443	8.75318	11.5054	18.3062	10.1926	7.88366	10.8809	1372.71	2388.6	2492.48	1685.46	2215.42	3524.94	1962.63	1518.03	2095.16
Q9USZ6	mrt4	Ribosome assembly factor mrt4	14	13.6522	7.70638	13.9684	17.017	10.4437	11.7446	9.44792	7.40468	8.61514	5364.97	3028.42	5489.22	6687.26	4104.13	4615.35	3712.8	2909.86	3385.54
O94697	rfc5	Replication factor C subunit 5	14	11.7812	8.97507	11.9824	12.8171	10.9977	12.1417	12.6596	8.74745	9.89772	1341.57	1022.02	1364.47	1459.53	1252.35	1382.62	1441.59	996.102	1127.09
O94238	rpl14	60S ribosomal protein L14	14	10.3434	8.71193	10.8303	14.402	11.0687	15.0401	12.0427	9.39934	8.16146	1994.9	1680.24	2088.81	2777.65	2134.78	2900.73	2322.63	1812.82	1574.07
P05734	rpl1901	60S ribosomal protein L19-A	14	7.50901	8.53562	8.63229	15.0457	14.6621	16.0529	9.25191	11.0771	9.23341	1940.28	2205.55	2230.53	3887.71	3788.59	4147.98	2390.64	2862.25	2385.86
P87152	spt7	Transcriptional activator spt7	14	8.47242	8.31634	9.02382	13.0431	10.1645	14.8503	15.4284	8.91474	11.7864	1477.58	1450.36	1573.74	2274.69	1772.68	2589.87	2690.69	1554.72	2055.53
Q9USH9	SPCC825.01	Uncharacterized ABC transporter ATP-binding protein C825.01	14	14.2208	8.71456	12.5688	10.8547	9.681	11.257	11.9288	12.3136	8.46071	1585.65	971.69	1401.44	1210.32	1079.45	1255.18	1330.08	1372.99	943.385
P79071	rpl6	60S ribosomal protein L6	14	9.99202	8.90224	10.072	14.5146	13.1319	16.1032	9.99722	10.2207	7.06609	2634.75	2347.39	2655.84	3827.28	3462.7	4246.17	2636.12	2695.05	1863.22
O94522	rsc7	Chromatin structure-remodeling complex subunit rsc7	14	11.9897	9.28984	11.4853	10.3615	9.71682	10.9511	13.9217	10.5677	11.7164	2546.82	1973.33	2439.69	2200.98	2064.03	2326.22	2957.22	2244.78	2488.77
P0CU18	rpn502	26S proteasome regulatory subunit rpn502	14	16.7863	9.40113	14.7752	11.9369	6.95259	10.0781	12.5354	6.639	10.8954	2580.15	1445.01	2271.03	1834.77	1068.65	1549.06	1926.76	1020.45	1674.68
Q10668	swi2	Mating-type switching protein swi2	14	20.8285	15.8994	13.4605	7.49623	7.51631	7.66002	10.2961	9.36832	7.47466	5586.35	4264.34	3610.22	2010.55	2015.93	2054.48	2761.5	2512.66	2004.76
O74309	slm9	Histone transcription regulator slm9	14	12.2311	8.83246	13.1471	10.4132	9.89722	11.9101	12.995	9.48986	11.084	3657.44	2641.16	3931.35	3113.86	2959.56	3561.47	3885.89	2837.75	3314.43
Q09843	rfc2	Replication factor C subunit 2	14	11.2824	9.75714	11.9894	12.1583	10.3105	12.2983	13.3951	8.4269	10.3819	1978.94	1711.4	2102.94	2132.57	1808.47	2157.13	2349.5	1478.08	1820.99
P52890	atf1	Transcription factor atf1	14	13.6617	8.71457	11.3758	11.69	10.4659	11.0106	13.3893	10.3158	9.37647	3311.32	2112.24	2757.27	2833.42	2536.73	2668.75	3245.29	2500.33	2272.67
O74864	rpp0	60S acidic ribosomal protein P0	14	9.43985	10.2244	10.1544	12.4396	12.49	16.1235	11.1123	10.3995	7.61642	1566.05	1696.2	1684.6	2063.7	2072.05	2674.85	1843.51	1725.26	1263.54
O14246	tpz1	Protection of telomeres protein tpz1	14	13.5638	8.72418	9.8802	12.1063	9.46606	11.9833	14.607	9.6857	9.98344	3334.98	2145.04	2429.28	2976.62	2327.45	2946.38	3591.48	2381.46	2454.66
P42657	rad25	Checkpoint signal transducer rad25	13	14.6782	10.19	14.9697	10.0868	7.82175	10.6628	11.6062	7.41057	12.5739	2738.67	1901.26	2793.06	1881.99	1459.38	1989.48	2165.48	1382.67	2346.04
Q02787	ade2	Adenylosuccinate synthetase	13	13.2316	9.56466	21.104	7.65424	5.51908	10.4056	10.6083	5.69921	16.2133	2521.7	1822.86	4022.04	1458.76	1051.84	1983.13	2021.76	1086.17	3089.97
P41836	let1	26S proteasome regulatory subunit 8 homolog	13	17.1276	9.16418	14.25	12.1703	6.82362	10.4108	13.4459	6.23899	10.3686	2873.27	1537.35	2390.52	2041.64	1144.71	1746.48	2255.63	1046.63	1739.4
P36602	cdc22	Ribonucleoside-diphosphate reductase large chain	13	17.0568	8.57205	13.7631	12.1151	8.00159	10.7322	13.0191	7.49917	9.24093	2013.99	1012.15	1625.08	1430.49	944.791	1267.21	1537.23	885.467	1091.13
O14086	rpa49	DNA-directed RNA polymerase I subunit rpa49	13	24.5767	5.17023	11.4142	12.6742	6.20655	7.76864	17.7207	9.22136	5.24742	6296.31	1324.56	2924.2	3247.01	1590.06	1990.25	4539.88	2362.42	1344.34
Q9USX1	ape1	Aminopeptidase 1	13	13.6003	9.8728	16.4967	10.3719	6.40789	11.2797	12.2381	6.07723	13.6554	1991.4	1445.61	2415.51	1518.69	938.267	1651.62	1791.94	889.851	1999.48
O13936	spt5	Transcription elongation factor spt5	13	16.3874	10.1335	14.5313	11.364	7.60427	9.23052	12.4575	10.015	8.27657	2400.43	1484.35	2128.55	1664.61	1113.87	1352.09	1824.77	1466.99	1212.35
Q10490	lrs1	Putative leucine--tRNA ligase, cytoplasmic	13	14.6358	9.41617	17.5363	9.98391	6.19349	10.5815	12.4032	6.45717	12.7924	2541.65	1635.21	3045.36	1733.8	1075.56	1837.59	2153.93	1121.35	2221.53
P25295	tug1	Tubulin gamma chain	13	14.551	9.3579	17.4393	12.3037	7.74821	11.6597	12.3977	5.31923	9.22315	2699.35	1735.98	3235.16	2282.46	1437.37	2162.99	2299.9	986.768	1710.98
O94436	tfg3	Transcription initiation factor TFIID subunit 14	13	12.9335	8.56663	12.5298	11.8112	9.35644	9.88033	13.2595	9.63567	12.027	3711.79	2458.53	3595.92	3389.68	2685.2	2835.55	3805.34	2765.34	3451.61
O13650	sfc9	Putative transcription factor tau subunit sfc9	13	10.7151	8.77801	11.0997	10.7222	11.1929	12.8579	12.7364	12.8681	9.02955	2381.73	1951.15	2467.22	2383.31	2487.94	2858.02	2831.02	2860.29	2007.07
O42945	prp43	Probable pre-mRNA-splicing factor ATP-dependent RNA helicase prp43	13	15.525	7.76898	11.9177	15.5534	7.6483	10.7101	16.0386	6.77277	8.06503	2539.5	1270.81	1949.44	2544.14	1251.06	1751.9	2623.51	1107.85	1319.23
P79015	rpl3202	60S ribosomal protein L32-A	13	9.15871	9.40025	11.0408	13.7148	13.2879	17.0804	8.66158	9.61059	8.04497	3798.94	3899.13	4579.61	5688.77	5511.68	7084.76	3592.73	3986.37	3336.97
Q09915	spt6	Transcription elongation factor spt6	13	15.3436	9.15023	13.8039	12.2396	7.96014	9.91962	12.9953	10.1449	8.44268	2260.11	1347.82	2033.3	1802.88	1172.52	1461.15	1914.2	1494.34	1243.6
Q09813	SPAC2G11.14	Putative transcription initiation factor TFIID 111 kDa subunit	13	18.7908	12.9425	17.4175	8.51713	7.33501	8.49559	10.2531	8.27254	7.97579	2507.68	1727.2	2324.4	1136.63	978.872	1133.75	1368.3	1103.99	1064.39
O74557	cbr1	NADH-cytochrome b5 reductase 1	13	12.0368	8.37776	14.2933	13.1189	8.5336	15.2089	12.1374	7.66925	8.62408	2943.88	2048.98	3495.77	3208.53	2087.09	3719.68	2968.5	1875.7	2109.22
O74399	erb1	Ribosome biogenesis protein erb1	13	11.4198	8.43243	10.6543	14.7213	12.8475	14.2276	10.3959	9.02189	8.27939	1545.77	1141.41	1442.16	1992.67	1739.03	1925.84	1407.18	1221.2	1120.69
P41003	cut14	Structural maintenance of chromosomes protein 2	13	15.1344	9.04877	12.5719	11.7187	9.1591	11.6751	10.8293	10.6192	9.24346	2079.34	1243.22	1727.28	1610.05	1258.38	1604.06	1487.85	1458.99	1269.97
O14069	rpl44	Probable 60S ribosomal protein L28e	13	8.70949	10.1058	11.2151	12.8263	13.7367	18.4399	8.4149	8.76113	7.79061	4730.1	5488.45	6090.88	6965.94	7460.38	10014.7	4570.11	4758.15	4231.06
O13639	pi047	Adenosylhomocysteinase	13	15.5157	9.37304	18.6797	8.72508	5.06604	9.36661	13.2646	5.99063	14.0186	4674.39	2823.8	5627.59	2628.59	1526.24	2821.86	3996.21	1804.78	4223.36
Q9UU79	nsa2	Ribosome biogenesis protein nsa2	13	13.0494	8.21961	14.6198	15.1626	10.2593	12.3258	9.1719	7.65662	9.53502	3716.67	2341.08	4163.95	4318.55	2922.01	3510.59	2612.3	2180.73	2715.73
O42934	chp2	Chromo domain-containing protein 2	13	21.8257	13.9696	15.2097	7.62679	7.93317	7.57165	10.1612	8.56224	7.13988	5038	3224.57	3510.84	1760.48	1831.2	1747.75	2345.5	1976.41	1648.09
O14254	idp1	Probable isocitrate dehydrogenase [NADP], mitochondrial	13	13.0354	9.51784	18.4228	9.70646	7.48898	11.0163	11.5053	6.97642	12.3306	1738.82	1269.6	2457.45	1294.76	998.969	1469.48	1534.71	930.598	1644.8
Q10332	SPBC582.10c	Uncharacterized ATP-dependent helicase C582.10c	13	24.561	10.8773	19.3781	8.97379	6.66189	8.0099	8.81123	5.2576	7.46917	4047.28	1792.41	3193.21	1478.74	1097.78	1319.91	1451.95	866.37	1230.8
O74887	tpx1	Peroxiredoxin tpx1	13	9.842	8.79633	17.5822	8.4656	7.73517	12.1454	10.6689	7.36849	17.396	1489.03	1330.83	2660.07	1280.79	1170.28	1837.52	1614.13	1114.81	2631.91
O14370	eca39	Branched-chain-amino-acid aminotransferase, mitochondrial	13	13.0831	9.56177	18.864	8.19931	6.10179	9.97433	11.9307	7.06518	15.2198	1583.86	1157.57	2283.72	992.627	738.697	1207.52	1444.36	855.327	1842.54
O74910	raf1	Rik1-associated factor 1	13	14.9795	9.98111	12.6309	10.1915	9.12179	10.6092	13.65	9.63062	9.20528	1980.01	1319.32	1669.57	1347.13	1205.73	1402.34	1804.27	1272.99	1216.77
O74808	clr1	Cryptic loci regulator protein 1	13	13.2879	11.6186	11.9777	9.00802	9.75598	9.34286	14.3935	13.4148	7.20066	2721.47	2379.57	2453.12	1844.91	1998.1	1913.49	2947.91	2747.46	1474.75
P0CT72	rpl803	60S ribosomal protein L2-C	13	10.1057	9.53138	11.9184	12.3015	12.1992	15.8422	10.3829	8.92646	8.79238	3119.59	2942.32	3679.19	3797.45	3765.85	4890.44	3205.17	2755.58	2714.19
P17871	tbp1	TATA-box-binding protein	13	17.7275	8.94965	14.6918	9.95596	8.51385	9.90979	12.381	10.3953	7.47522	6286.9	3173.92	5210.33	3530.8	3019.37	3514.42	4390.81	3686.6	2651.02
O59865	rps2402	40S ribosomal protein S24-B	13	8.63753	9.43624	9.37484	12.8037	13.2637	17.5324	11.3091	10.1455	7.4969	1555.68	1699.54	1688.48	2306.04	2388.9	3157.72	2036.85	1827.29	1350.25
O14192	SPAC56E4.03	Aromatic amino acid aminotransferase C56E4.03	12	14.2714	9.92068	19.0765	8.99039	5.96878	10.1427	11.417	6.58872	13.6238	1842.74	1280.98	2463.2	1160.85	770.7	1309.64	1474.19	850.747	1759.13
O74884	rpl2402	60S ribosomal protein L24-B	12	8.97419	10.2097	9.93509	11.4134	13.2573	18.45	10.477	9.55363	7.72977	2956.88	3363.96	3273.48	3760.55	4368.1	6079.02	3452.04	3147.8	2546.86
Q10057	SPAC1F5.02	Putative protein disulfide-isomerase C1F5.02	12	13.5572	10.1071	17.8577	8.51689	6.00161	10.3021	11.688	6.26135	15.7081	2076.2	1547.84	2734.8	1304.31	919.111	1577.7	1789.95	958.888	2405.6
O13907	SPAC22A12.16	Probable ATP-citrate synthase subunit 2	12	14.3407	9.99087	16.277	10.1942	6.75441	10.6277	12.8122	6.71577	12.2872	2855.06	1989.06	3240.55	2029.55	1344.72	2115.84	2550.76	1337.03	2446.24
Q9P7D4	SPBP4H10.15	Homocitrate dehydratase, mitochondrial	12	9.46949	9.04636	9.47285	14.688	11.1447	15.8345	11.4501	9.84741	9.04661	1660.08	1585.9	1660.67	2574.92	1953.77	2775.92	2007.29	1726.33	1585.94
P78946	rpl26	60S ribosomal protein L26	12	8.81485	9.88345	10.7863	12.4633	13.1295	17.0836	9.21636	9.76399	8.85852	2236.24	2507.33	2736.38	3161.82	3330.83	4333.94	2338.09	2477.02	2247.31
Q9Y823	lys4	Homocitrate synthase, mitochondrial	12	14.0107	10.3328	19.0341	8.65682	6.40846	10.3485	11.0553	6.98043	13.1729	2031.43	1498.17	2759.79	1255.17	929.175	1500.45	1602.93	1012.11	1909.97
O60179	utp10	U3 small nucleolar RNA-associated protein 10	12	16.8838	7.34795	12.8859	13.7418	7.74713	12.1929	12.5235	8.26217	8.41479	1637.06	712.461	1249.42	1332.41	751.165	1182.23	1214.28	801.103	815.902
Q9P7T8	SPAC694.02	Uncharacterized helicase C694.02	12	12.9427	9.55721	14.2976	10.4325	8.83886	12.8301	12.0109	8.54336	10.5468	1142.23	843.452	1261.81	920.699	780.056	1132.3	1059.99	753.977	930.788
Q9URX6	rpl31	60S ribosomal protein L31	12	11.4949	9.37415	12.2219	13.1131	11.8407	15.1478	9.91977	8.4697	8.41793	3435.65	2801.79	3652.94	3919.32	3539	4527.46	2964.87	2531.47	2515.99
O13774	SPAC17A5.13	GTP cyclohydrolase 1	12	14.8391	8.98672	14.894	10.0011	8.82516	12.0605	11.9183	9.25867	9.21637	4373.54	2648.67	4389.73	2947.64	2601.05	3554.61	3512.7	2728.82	2716.35
P87142	SPAC57A7.12	Heat shock protein 70 homolog C57A7.12	12	13.5276	9.1355	16.3287	11.5199	7.32121	11.0448	11.8388	6.50576	12.7778	1905.11	1286.56	2299.59	1622.36	1031.05	1555.45	1667.27	916.214	1799.51
Q09781	rps101	40S ribosomal protein S1-A	12	10.7689	9.70763	10.982	10.6437	11.9255	16.3872	12.1487	9.72807	7.70828	2230.84	2010.99	2274.99	2204.9	2470.44	3394.69	2516.68	2015.22	1596.81
O74762	rpn2	26S proteasome regulatory subunit rpn2	12	18.824	9.09108	14.4101	12.2893	7.02499	9.61216	12.8003	5.9516	9.99644	2719.5	1313.39	2081.82	1775.44	1014.9	1388.67	1849.25	859.826	1444.18
Q12704	mip1	DNA polymerase gamma	12	16.9463	8.82169	12.1631	11.4987	8.61854	10.3088	14.2852	8.45568	8.90203	4434.39	2308.4	3182.76	3008.91	2255.24	2697.53	3738.06	2212.63	2329.42
Q9URV8	SPBC106.03	UPF0744 protein C106.03	12	7.70856	10.3674	13.1975	10.3917	11.6602	17.67	10.2279	9.01511	9.76152	1089.04	1464.67	1864.51	1468.11	1647.32	2496.36	1444.97	1273.62	1379.08
O43083	hpc2	Histone promoter control protein 2	12	12.0348	8.91728	12.082	11.6304	10.0304	12.087	12.743	10.0935	10.3817	1542.22	1142.72	1548.26	1490.39	1285.36	1548.91	1632.97	1293.44	1330.37
Q9UTS7	SPAC977.12	Probable L-asparaginase 2	12	12.2352	11.658	16.7045	9.28923	8.93927	13.2775	9.49155	7.45426	10.9504	1690.88	1611.11	2308.52	1283.75	1235.39	1834.92	1311.71	1030.16	1513.32
O74957	ago1	Protein argonaute	12	13.4654	10.7405	11.8336	8.94989	9.37151	9.40627	12.4525	17.0722	6.70826	2414.09	1925.57	2121.54	1604.55	1680.14	1686.37	2232.49	3060.73	1202.67
P05752	rps601	40S ribosomal protein S6-A	12	9.50234	9.35376	10.0822	11.9242	12.2775	16.9161	12.2471	9.91886	7.77801	1977.16	1946.24	2097.8	2481.07	2554.59	3519.75	2548.26	2063.82	1618.38
O59702	clr6	Histone deacetylase clr6	12	16.0518	9.25161	14.929	10.2171	8.27873	10.4652	12.1909	9.20542	9.41024	2091.27	1205.32	1944.98	1331.12	1078.57	1363.43	1588.26	1199.3	1225.99
O59741	SPBC530.05	Uncharacterized transcriptional regulatory protein C530.05	12	11.8114	9.16525	12.7587	10.9659	10.9327	12.9453	11.5942	9.2064	10.6201	1852.66	1437.6	2001.25	1720.03	1714.83	2030.52	1818.58	1444.06	1665.8
Q9HDV4	lid2	Lid2 complex component lid2	12	13.2164	7.3708	12.4301	11.2611	8.55074	12.0912	14.8224	10.8725	9.38476	1477.94	824.247	1390	1259.28	956.194	1352.11	1657.53	1215.83	1049.46
Q8WZJ8	rpc31	DNA-directed RNA polymerase III subunit rpc31	12	17.6164	11.5981	14.1282	10.386	7.98008	8.25333	12.6065	7.44299	9.98842	3951.56	2601.59	3169.12	2329.69	1790.02	1851.31	2827.77	1669.55	2240.51
O00087	dld1	Dihydrolipoyl dehydrogenase, mitochondrial	12	12.7214	9.33556	17.4926	9.20999	7.36208	10.985	12.3117	7.58731	12.9944	1593.4	1169.32	2191.02	1153.59	922.13	1375.91	1542.09	950.342	1627.61
Q9UUG1	SPAC926.08c	Ribosome production factor 2 homolog	12	13.05	8.27039	13.7624	15.1793	10.4136	12.9156	10.0653	7.2518	9.09148	2356.89	1493.66	2485.54	2741.44	1880.74	2332.61	1817.84	1309.7	1641.96
O74718	sup35	Eukaryotic peptide chain release factor GTP-binding subunit	11	19.6741	10.0177	18.7295	8.62298	6.21504	9.48211	10.2853	6.69402	10.2793	2733.24	1391.72	2602.01	1197.96	863.429	1317.31	1428.89	929.972	1428.06
P0CT77	rpl1101	60S ribosomal protein L11-A	11	10.1539	9.57849	11.467	13.1696	12.2534	14.4673	10.4064	9.05117	9.45276	1911.6	1803.27	2158.8	2479.34	2306.85	2723.66	1959.13	1704	1779.6
O13652	sfi1	Protein sfi1	11	16.2982	7.01122	16.1115	19.8311	6.01687	10.8646	11.0476	5.66298	7.15604	1713.16	736.974	1693.53	2084.51	632.455	1142.01	1161.25	595.256	752.198
Q09722	eif3m	Eukaryotic translation initiation factor 3 subunit M	11	12.5169	10.8578	15.1155	9.00686	8.75792	11.7699	11.1129	8.23416	12.6281	1276.84	1107.6	1541.92	918.784	893.39	1200.64	1133.62	839.962	1288.18
Q9P7W3	SPBC1703.07	Probable ATP-citrate synthase subunit 1	11	13.5151	9.76913	15.7349	9.67433	7.45561	10.8656	12.9619	8.12434	11.8991	1798.14	1299.75	2093.47	1287.14	991.943	1445.63	1724.53	1080.91	1583.13
Q10192	rpl1801	60S ribosomal protein L18-A	11	9.64256	9.1289	10.4375	15.0048	12.6052	16.3744	10.1157	9.57913	7.11184	2649.54	2508.4	2867.95	4122.94	3463.61	4499.28	2779.55	2632.11	1954.16
P36585	rpl2802	60S ribosomal protein L28-A	11	9.05949	8.84708	10.6208	13.1589	12.4414	17.1086	10.8639	9.89748	8.00232	2444.43	2387.12	2865.71	3550.54	3356.94	4616.24	2931.3	2670.54	2159.19
Q9P7S2	rpn6	Probable 26S proteasome regulatory subunit rpn6	11	13.901	8.60224	12.7102	12.4268	8.27844	12.5238	12.8821	8.50748	10.1679	2068.79	1280.21	1891.57	1849.4	1232.02	1863.83	1917.16	1266.11	1513.22
P79083	sum1	Eukaryotic translation initiation factor 3 subunit I	11	13.577	10.8282	15.4851	10.0148	8.27239	11.4409	11.1968	7.10172	12.0831	1660.24	1324.12	1893.57	1224.65	1011.58	1399.04	1369.19	868.425	1477.56
P31411	vma2	V-type proton ATPase subunit B	11	14.6046	9.03321	16.9004	10.2201	6.77796	11.9402	11.2695	6.37209	12.882	1823.76	1128.02	2110.44	1276.23	846.4	1491.04	1407.28	795.717	1608.65
O43007	ade9	C-1-tetrahydrofolate synthase, mitochondrial	11	9.8502	9.14682	9.76897	12.9194	11.7754	14.1483	11.0082	13.0777	8.30516	868.334	806.329	861.174	1138.89	1038.05	1247.22	970.417	1152.85	732.133
Q9P6H9	reb1	DNA-binding protein reb1	11	13.7231	8.42194	12.2753	11.91	9.76201	11.3286	13.1323	10.3579	9.08875	3026.97	1857.67	2707.63	2627.05	2153.26	2498.82	2896.67	2284.69	2004.75
O14003	rfc3	Replication factor C subunit 3	11	12.4039	9.43479	11.947	12.5922	10.3453	12.2405	12.5451	8.50674	9.98446	1819.33	1383.85	1752.32	1846.96	1517.4	1795.38	1840.05	1247.72	1464.47
O42914	SPBC16A3.08c	Uncharacterized protein C16A3.08c	11	10.1118	11.234	11.1766	9.52157	12.1366	14.8638	11.3745	10.3246	9.25649	1632.31	1813.47	1804.2	1537.03	1959.16	2399.41	1836.14	1666.67	1494.24
O94438	rps102	40S ribosomal protein S1-B	11	10.3415	9.86407	11.0725	11.0228	11.892	15.4522	11.6823	10.4438	8.2288	1882.82	1795.89	2015.9	2006.84	2165.1	2813.27	2126.92	1901.44	1498.16
O74781	mrs1	Probable arginine--tRNA ligase, cytoplasmic	11	14.2122	9.46322	17.3131	9.96217	6.4661	10.2205	12.423	6.92753	13.0122	1430.27	952.35	1742.34	1002.56	650.73	1028.56	1250.22	697.167	1309.51
P0CT84	rpl1202	60S ribosomal protein L12-B	11	10.3449	9.2372	11.5085	14.5888	12.0896	14.8353	9.6027	9.49485	8.2982	3229.77	2883.92	3593.03	4554.74	3774.46	4631.68	2998.04	2964.37	2590.76
O74173	tef5	Elongation factor 1-beta	11	11.5973	9.26454	20.4891	6.28974	5.75788	9.32868	12.6323	6.63357	18.0069	2106.58	1682.85	3721.74	1142.5	1045.89	1694.5	2294.59	1204.95	3270.85
P56523	clr3	Histone deacetylase clr3	11	13.9726	9.08205	10.3913	11.2009	8.87992	11.5298	15.6395	9.82656	9.47746	1250.2	812.617	929.764	1002.2	794.532	1031.63	1399.35	879.233	847.997
O13862	rdp1	Transcriptional activator protein rdp1	11	5.04703	9.20959	5.61389	12.6956	12.433	13.5425	16.7439	14.7535	9.961	988.822	1804.36	1099.88	2487.34	2435.89	2653.27	3280.49	2890.53	1951.57
O74462	taf6	Transcription initiation factor TFIID subunit 6	11	14.0178	12.4687	13.7935	9.54888	7.83855	9.98191	11.5535	11.4885	9.30862	2878.47	2560.36	2832.4	1960.8	1609.59	2049.72	2372.43	2359.09	1911.46
P78780	SPCC1827.06c	Probable aspartate-semialdehyde dehydrogenase	11	14.0478	9.77568	17.7735	9.27709	6.231	10.2227	12.5759	6.52645	13.5699	2104.98	1464.84	2663.28	1390.13	933.684	1531.82	1884.44	977.955	2033.38
O14308	swc4	SWR1-complex protein 4	11	11.3856	8.22598	12.7206	11.2071	8.66078	12.0385	13.9951	9.11674	12.6496	1577.31	1139.59	1762.25	1552.59	1199.83	1667.76	1938.82	1262.99	1752.43
P87228	SPCC364.07	Putative D-3-phosphoglycerate dehydrogenase	11	13.1078	9.68856	18.4959	9.76179	6.06202	10.2089	12.9716	6.56746	13.136	1752.1	1295.06	2472.32	1304.85	810.302	1364.61	1733.9	877.864	1755.87
O94268	nop2	25S rRNA (cytosine-C(5))-methyltransferase nop2	11	10.8039	8.4863	9.39695	15.2851	11.9397	15.0864	12.0425	10.3553	6.60392	1858.7	1459.99	1616.66	2629.66	2054.1	2595.47	2071.8	1781.54	1136.14
O94285	rpc25	DNA-directed RNA polymerase III subunit rpc8	11	19.8734	10.9888	14.3315	11.1228	7.66408	7.66219	12.3992	6.99068	8.96738	4323.36	2390.56	3117.76	2419.72	1667.29	1666.88	2697.4	1520.79	1950.81
O94511	SPBC646.07c	Putative enoyl reductase C646.07c	11	9.02077	8.2435	11.5189	13.9046	10.1578	17.7727	10.8493	11.1922	7.34027	1682.81	1537.81	2148.83	2593.87	1894.92	3315.45	2023.91	2087.88	1369.31
O14232	mtr4	ATP-dependent RNA helicase mtr4	11	12.1806	10.1659	12.1616	13.6561	11.092	11.7075	12.0008	9.39665	7.63875	1131.4	944.265	1129.64	1268.45	1030.29	1087.46	1114.7	872.814	709.529
O74548	arg1	Probable acetylornithine aminotransferase, mitochondrial	11	12.7332	9.50761	16.7984	9.48471	7.16289	10.8403	12.1373	7.62765	13.708	1555.2	1161.24	2051.72	1158.44	874.859	1324.01	1482.42	931.624	1674.26
O14087	rim1	Single-stranded DNA-binding protein rim1, mitochondrial	11	14.9681	14.0882	13.0184	8.87684	11.6318	11.3665	9.08711	8.27952	8.68358	3061.57	2881.58	2662.77	1815.66	2379.16	2324.89	1858.67	1693.48	1776.13
P36591	dfr1	Dihydrofolate reductase	11	17.1461	8.07603	15.3848	10.8022	6.9951	11.4649	12.5177	6.63969	10.9735	2386.23	1123.94	2141.11	1503.34	973.509	1595.57	1742.09	924.046	1527.18
O13853	its3	Phosphatidylinositol 4-phosphate 5-kinase its3	11	21.3122	6.84118	17.3067	12.6125	5.2444	8.68358	14.324	3.56226	10.1132	3752.76	1204.63	3047.45	2220.88	923.461	1529.05	2522.24	627.26	1780.77
Q09849	arp42	SWI/SNF and RSC complexes subunit arp42	11	11.5883	8.5937	11.4692	10.9692	10.0214	11.2541	13.9594	10.75	11.3945	1822.7	1351.68	1803.96	1725.33	1576.24	1770.13	2195.65	1690.85	1792.21
P78753	asn1	Probable asparagine synthetase [glutamine-hydrolyzing]	11	13.9589	9.39053	19.5122	9.5738	6.10328	10.6131	12.2877	5.38586	13.1746	2243.49	1509.26	3136.02	1538.71	980.924	1705.75	1974.89	865.621	2117.44
O59773	vid21	Chromatin modification-related protein vid21	11	10.5087	7.94959	11.5177	12.3467	9.03605	13.0206	14.4744	9.71442	11.4319	1259.12	952.496	1380.02	1479.34	1082.67	1560.08	1734.27	1163.95	1369.74
O14104	lys12	Homoisocitrate dehydrogenase	11	15.4609	9.61732	20.2878	8.62993	4.93695	9.85154	11.2555	4.68848	15.2717	4229.42	2630.88	5549.87	2360.78	1350.54	2694.96	3079.01	1282.57	4177.67
O60100	kap123	Probable importin subunit beta-4	11	17.7116	9.71994	16.5162	11.2336	6.35721	9.55379	12.2644	5.10862	11.5346	2603.73	1428.9	2428	1651.42	934.554	1404.47	1802.95	751.003	1695.66
Q9URX8	SPAC890.06	Probable nucleoporin C890.06	10	15.1421	8.93952	14.8018	12.7436	6.91896	11.3369	12.8535	7.12117	10.1424	1554.41	917.682	1519.47	1308.19	710.263	1163.79	1319.47	731.021	1041.16
Q9UUE6	krs1	Lysine--tRNA ligase, cytoplasmic	10	14.5632	9.66296	19.4562	8.90114	5.73459	10.23	12.7661	5.99647	12.6894	1999.97	1327.02	2671.93	1222.4	787.534	1404.89	1753.17	823.499	1742.64
O74978	SPCC1827.05c	Uncharacterized RNA-binding protein C1827.05c	10	13.5838	7.95307	14.604	16.2894	10.3159	11.4196	9.95432	6.31978	9.56013	2261.92	1324.31	2431.79	2712.44	1717.75	1901.54	1657.55	1052.34	1591.91
Q10179	grs1	Putative glycine--tRNA ligase	10	13.6992	10.2085	17.2316	9.15311	6.63308	10.539	13.0302	7.25355	12.2518	1030.71	768.076	1296.49	688.67	499.066	792.944	980.376	545.749	921.808
Q10265	ssa1	Probable heat shock protein ssa1	10	11.9175	10.0533	11.6443	13.3872	10.2932	11.5637	11.4596	9.60072	10.0806	1313.22	1107.8	1283.12	1475.17	1134.24	1274.24	1262.76	1057.93	1110.81
O74830	SPCC1183.02	Putative glutathione S-transferase C1183.02	10	13.5493	9.60648	18.2929	8.95519	6.21459	11.1298	11.4915	6.31683	14.4434	1115.66	791.005	1506.25	737.378	511.715	916.437	946.218	520.133	1189.29
Q9USI5	sti1	Heat shock protein sti1 homolog	10	12.6823	9.74105	17.3649	8.07711	5.29255	10.3241	13.8852	7.22785	15.405	1135.53	872.175	1554.78	723.193	473.874	924.377	1243.22	647.153	1379.3
Q9C102	glt1	Glutamate synthase [NADH]	10	14.4786	9.90457	17.7884	9.80894	6.44085	10.421	12.4226	6.48729	12.2478	1111.93	760.65	1366.11	753.305	494.643	800.311	954.026	498.21	940.602
Q10101	rps7	40S ribosomal protein S7	10	8.05678	10.5403	9.41287	10.8437	13.2118	18.0073	10.6289	10.273	9.02532	1275.25	1668.35	1489.9	1716.37	2091.19	2850.24	1682.38	1626.05	1428.55
O74560	raf2	Rik1-associated factor 2	10	15.1324	10.2904	12.7508	10.5341	9.23184	10.4503	13.1253	9.17907	9.30568	2642.86	1797.22	2226.93	1839.78	1612.34	1825.14	2292.33	1603.12	1625.23
Q10104	shm2	Serine hydroxymethyltransferase, mitochondrial	10	9.73911	9.79763	10.6837	10.9595	11.8576	19.641	8.96126	10.1425	8.21773	1284.28	1291.99	1408.84	1445.2	1563.63	2590.02	1181.7	1337.47	1083.66
O14217	tom70	Probable mitochondrial import receptor subunit tom70	10	13.4072	8.7384	14.4592	13.7214	7.85633	13.8985	11.2375	7.47687	9.20456	1366.14	890.408	1473.33	1398.16	800.529	1416.2	1145.06	761.863	937.909
Q9Y802	lsd1	Lysine-specific histone demethylase 1	10	20.4492	8.17016	17.9318	8.63818	8.01562	9.68957	9.56246	8.52502	9.01794	1774.32	708.9	1555.89	749.509	695.491	840.734	829.706	739.69	782.459
Q9UT23	fml1	ATP-dependent DNA helicase fml1	10	10.2864	7.52107	9.94522	9.89866	9.27372	9.76373	17.8177	14.6761	10.8174	729.851	533.643	705.644	702.34	657.999	692.766	1264.22	1041.31	767.527
P50521	hxk2	Hexokinase-2	10	13.8073	8.81468	17.1488	9.63875	6.40577	10.7175	12.6522	6.69779	14.1172	1545.46	986.632	1919.48	1078.87	717.001	1199.62	1416.17	749.687	1580.14
Q9C0Z1	SPAPB24D3.01	Uncharacterized transcriptional regulatory protein PB24D3.01	10	16.343	7.53819	12.6783	12.5015	8.35486	9.88145	13.2911	10.7237	8.68788	3910.06	1803.52	3033.3	2990.99	1998.9	2364.14	3179.9	2565.66	2078.58
Q9UTE4	SPAC222.08c	Uncharacterized glutaminase C222.08c	10	17.5545	11.8222	17.8367	10.0019	7.53182	10.097	10.1837	5.83517	9.13696	2552.85	1719.23	2593.89	1454.51	1095.31	1468.36	1480.96	848.575	1328.74
O14351	SPBC30D10.05c	Uncharacterized oxidoreductase C30D10.05c	10	12.724	8.59153	17.9528	9.45704	6.19218	11.2126	11.9086	6.86712	15.0941	1606.83	1084.97	2267.14	1194.27	781.97	1415.97	1503.86	867.205	1906.14
O75005	vas2	Valine--tRNA ligase	10	13.2304	9.44608	16.0767	9.71329	7.27725	11.2486	13.1352	6.98148	12.891	1394.79	995.831	1694.85	1024	767.187	1185.85	1384.74	736.006	1359.01
Q9P6I2	dug1	Cys-Gly metallodipeptidase dug1	10	14.1905	9.43565	17.6882	8.93235	6.24162	10.1312	12.3406	6.98728	14.0527	1481.04	984.784	1846.08	932.255	651.428	1057.38	1287.96	729.251	1466.65
P0CT74	rps1102	40S ribosomal protein S11-B	10	9.80281	9.02407	10.4731	12.7206	11.6	17.6493	11.4919	9.68625	7.5519	2831.22	2606.31	3024.82	3673.92	3350.28	5097.43	3319.07	2797.56	2181.12
O14126	tbp1	26S proteasome regulatory subunit 6A	10	17.9646	9.20081	15.486	11.4201	6.61857	9.68824	12.9716	5.75244	10.8975	2813.11	1440.77	2424.97	1788.3	1036.41	1517.1	2031.25	900.783	1706.46
O13987	SPAC26H5.05	Ankyrin and IPT/TIG repeat-containing protein C26H5.05	10	8.66928	8.55245	9.4591	12.9335	11.429	12.8393	15.5661	9.93803	10.6133	761.098	750.841	830.438	1135.46	1003.38	1127.19	1366.59	872.485	931.766
O13849	cpy1	Carboxypeptidase Y	10	14.0311	10.4946	14.6925	10.8139	8.96571	13.5613	11.8052	5.82799	9.80768	1850.29	1383.93	1937.51	1426.04	1182.31	1788.34	1556.76	768.541	1293.35
P28748	spi1	GTP-binding nuclear protein spi1	10	20.5954	7.20325	12.3045	11.9427	5.72548	7.6539	18.3785	8.73877	7.45763	5225.48	1827.61	3121.9	3030.1	1452.67	1941.95	4663	2217.21	1892.16
O60155	prs1	Putative proline--tRNA ligase C19C7.06	10	13.694	9.43618	16.2893	10.5161	7.79815	11.1766	12.6442	7.52823	10.9171	1673.11	1152.89	1990.2	1284.84	952.762	1365.53	1544.84	919.784	1333.84
P56329	tif212	Probable eukaryotic translation initiation factor 2 subunit beta	10	13.7669	9.53652	12.4678	11.5852	9.65363	11.991	11.0548	10.9027	9.04149	2195.79	1521.05	1988.58	1847.81	1539.73	1912.52	1763.2	1738.96	1442.09
Q10290	mal2	Inner kinetochore subunit mal2	10	15.5877	8.87915	14.6262	9.98945	8.36899	10.5765	13.5108	7.89018	10.571	2289.06	1303.9	2147.85	1466.95	1228.99	1553.16	1984.07	1158.67	1552.36
O42937	sec27	Probable coatomer subunit beta'	10	14.5308	9.36741	14.8258	10.2827	8.30585	11.5496	12.789	8.21815	10.1308	1828.11	1178.51	1865.22	1293.66	1044.95	1453.04	1608.98	1033.92	1274.55
P19117	ppa1	Inorganic pyrophosphatase	10	13.255	8.80769	18.2137	7.95214	5.42557	10.1207	12.9329	6.85828	16.4341	1182.6	785.817	1625.02	709.486	484.066	902.962	1153.86	611.892	1466.24
O13852	poz1	Protection of telomeres protein poz1	10	15.8492	9.01333	10.6193	11.767	9.14964	10.688	13.9904	8.90953	10.0137	2997.78	1704.82	2008.57	2225.66	1730.6	2021.56	2646.21	1685.19	1894.03
Q9Y700	tuf1	Elongation factor Tu, mitochondrial	10	16.7783	8.59946	14.5191	11.0298	8.16285	10.9115	12.4981	7.21533	10.2856	1907.73	977.778	1650.86	1254.12	928.134	1240.66	1421.06	820.399	1169.5
O14164	nip1	Eukaryotic translation initiation factor 3 subunit C	10	13.1987	10.3525	13.9097	10.6239	8.72982	11.0118	12.6521	8.80781	10.7135	1427.06	1119.32	1503.94	1148.67	943.877	1190.61	1367.96	952.31	1158.36
Q09191	rpb5	DNA-directed RNA polymerases I, II, and III subunit RPABC1	10	19.6695	10.8298	13.2141	10.9486	7.86866	8.01627	13.35	7.97053	8.13254	5457.54	3004.85	3666.41	3037.81	2183.25	2224.21	3704.11	2211.52	2256.47
O59677	rsm23	37S ribosomal protein S23, mitochondrial	10	6.59602	8.90915	8.26802	11.2111	14.6634	18.3641	11.191	12.4496	8.34759	722.804	976.281	906.025	1228.53	1606.84	2012.37	1226.33	1364.25	914.745
Q10135	lsd2	Lysine-specific histone demethylase 2	10	21.9792	7.71539	17.926	8.49306	7.99995	8.93523	9.77339	8.12563	9.0522	3223.03	1131.39	2628.66	1245.42	1173.11	1310.26	1433.17	1191.54	1327.41
P0CT58	rps2201	40S ribosomal protein S22-A	10	9.86189	9.51165	10.3738	12.0026	12.0489	16.9031	11.4796	10.4367	7.38172	1688.01	1628.06	1775.64	2054.42	2062.35	2893.21	1964.91	1786.4	1263.49
Q9Y812	cnp1	Histone H3-like centromeric protein cnp1	10	13.554	8.71738	13.613	9.67516	9.2441	12.1647	12.7492	9.20905	11.0734	2258.51	1452.58	2268.34	1612.17	1540.35	2027.01	2124.4	1534.51	1845.16
O74833	lig4	DNA ligase 4	9	14.9105	11.0256	13.6069	9.20814	9.55453	10.3964	11.7143	7.10703	12.4765	868.671	642.343	792.729	536.458	556.638	605.685	682.466	414.049	726.872
O94553	rpc6	Probable DNA-directed RNA polymerase III subunit rpc6	9	19.0086	12.0073	14.5894	10.5416	7.65008	7.48599	12.7287	6.86175	9.12664	1907.93	1205.19	1464.37	1058.08	767.853	751.382	1277.6	688.726	916.057
P40998	thi2	Thiamine thiazole synthase	9	12.0746	10.3476	14.8897	9.90568	7.78078	11.3742	12.6367	9.96621	11.0245	438.895	376.122	541.222	360.058	282.821	413.438	459.327	362.259	400.726
O94515	cct6	T-complex protein 1 subunit zeta	9	17.9936	7.70831	13.567	13.5074	6.63304	11.3349	12.6529	6.9915	9.61144	1210.64	518.628	912.808	908.801	446.282	762.628	851.309	470.4	646.674
O60125	bag101	BAG family molecular chaperone regulator 1A	9	10.6524	9.44549	9.51458	13.9326	11.7807	14.2064	11.5493	11.7811	7.13747	1503.81	1333.43	1343.18	1966.88	1663.09	2005.53	1630.43	1663.15	1007.6
O13831	trp2	Tryptophan synthase	9	15.381	9.13831	17.2084	10.0278	6.16367	9.99546	12.3603	6.44049	13.2845	1627.26	966.802	1820.59	1060.91	652.095	1057.48	1307.68	681.382	1405.46
O42648	SPAC10F6.08c	HMG box-containing protein C10F6.08c	9	9.48225	8.57678	9.81744	12.151	10.0274	11.4235	15.1702	11.8242	11.5273	2271.41	2054.51	2351.7	2910.68	2401.99	2736.41	3633.92	2832.41	2761.28
Q10234	mrp5	Probable 37S ribosomal protein S5, mitochondrial	9	6.60903	9.21642	7.9983	12.209	14.8476	18.8122	10.8662	11.5633	7.87787	746.533	1041.05	903.459	1379.09	1677.13	2124.96	1227.41	1306.15	889.855
P87239	mdj1	DnaJ homolog 1, mitochondrial	9	14.357	10.9781	13.6313	11.2696	8.30835	11.2713	12.3226	8.10842	9.75326	1723.92	1318.2	1636.78	1353.21	997.628	1353.41	1479.64	973.621	1171.13
P87147	egd2	Nascent polypeptide-associated complex subunit alpha	9	12.8801	10.1744	15.8591	9.54408	6.5165	9.97797	14.1915	7.21129	13.6451	1739.17	1373.83	2141.43	1288.72	879.91	1347.31	1916.25	973.726	1842.47
O94671	SPBC776.03	Probable homoserine dehydrogenase	9	14.3997	8.99826	17.6691	9.11935	5.94338	10.0966	13.133	6.19531	14.4454	2320.36	1449.98	2847.21	1469.49	957.717	1626.97	2116.25	998.313	2327.73
O13769	ulp2	Ubiquitin-like-specific protease 2	9	16.6372	15.0408	21.0956	5.12796	4.62235	5.63136	10.4938	10.3888	10.9621	1148.24	1038.07	1455.95	353.915	319.02	388.658	724.25	717.003	756.57
Q10494	SPAC26F1.07	Uncharacterized oxidoreductase C26F1.07	9	12.6331	9.35913	17.4734	9.22969	6.29507	10.6588	11.2254	6.3794	16.746	975.311	722.553	1349	712.559	485.998	822.893	866.634	492.509	1292.84
Q02953	hsf1	Heat shock factor protein	9	18.9675	9.62471	17.1685	8.77239	8.20114	9.4585	10.3233	7.89139	9.59257	3189.34	1618.37	2886.85	1475.06	1379	1590.43	1735.84	1326.92	1612.97
P17937	rlp7	60S ribosomal protein L7-A	9	14.2089	7.94651	14.2759	17.2567	9.73205	11.8899	9.87592	5.83711	8.97703	2308.61	1291.12	2319.49	2803.8	1581.22	1931.82	1604.6	948.39	1458.55
O14210	ies2	INO80 complex subunit 2	9	11.116	9.12951	12.4775	10.851	10.4212	11.4955	13.3173	10.5205	10.6716	1041.53	855.401	1169.09	1016.7	976.43	1077.09	1247.78	985.728	999.89
O94488	mbo1	Microtubule organizer protein 1	9	12.1378	10.0516	13.8135	11.0167	9.24142	13.2003	11.3788	8.76855	10.3914	1133.48	938.655	1289.95	1028.78	863	1232.69	1062.6	818.841	970.388
Q9UUF7	sec26	Coatomer subunit beta	9	14.5739	9.73822	14.8919	11.7197	8.38039	11.5349	11.9437	7.22625	9.99099	755.556	504.859	772.042	607.584	434.465	598.006	619.196	374.63	517.963
O42644	ura7	CTP synthase	9	14.8859	10.3029	16.7099	9.56998	7.05684	11.0437	11.438	6.65575	12.3369	1539.11	1065.25	1727.7	989.474	729.631	1141.85	1182.62	688.161	1275.56
O13651	irs1	Isoleucine--tRNA ligase, cytoplasmic	9	13.3297	9.1473	17.204	9.75184	7.38275	11.1667	12.8188	7.56267	11.6363	1542.08	1058.22	1990.27	1128.16	854.087	1291.84	1482.96	874.902	1346.16
Q09698	SPAC2F7.07c	Uncharacterized protein C2F7.07c	9	14.8977	8.75218	13.7003	10.8442	8.86849	10.9978	11.9551	10.342	9.64207	1441.41	846.807	1325.56	1049.22	858.06	1064.08	1156.7	1000.63	932.908
Q10353	rlp24	Ribosome biogenesis protein rlp24	9	12.3522	8.44297	13.8374	13.9932	11.0665	12.2809	10.5301	8.90499	8.59187	1503.27	1027.52	1684.03	1702.99	1346.8	1494.6	1281.53	1083.75	1045.64
O59827	gst2	Glutathione S-transferase 2	9	8.36878	12.1783	19.9313	5.54827	6.40719	14.1517	7.45409	6.69473	19.2656	1783.03	2594.67	4246.51	1182.1	1365.1	3015.11	1588.15	1426.36	4104.68
O74476	sal3	Importin subunit beta-3	9	14.0971	9.86301	13.5324	11.3918	9.64396	11.2556	12.0228	8.35429	9.83901	973.179	680.881	934.194	786.418	665.759	777.018	829.979	576.728	679.224
P33075	adk1	Adenylate kinase	9	11.6489	8.24679	19.1278	7.54765	6.13781	9.74143	12.0685	6.17629	19.3049	908.404	643.099	1491.62	588.578	478.637	759.653	941.118	481.638	1505.43
O74374	SPBC32F12.10	Phosphoglucomutase	9	13.4661	9.15302	17.0344	9.51597	6.34705	10.8187	13.0058	6.39898	14.2599	1584.52	1077.01	2004.39	1119.72	746.84	1273.01	1530.36	752.95	1677.93
O94657	xdj1	DnaJ protein homolog xdj1	9	8.84298	9.59828	12.4414	13.177	9.72992	15.3324	12.5173	8.5033	9.85742	990.439	1075.03	1393.47	1475.86	1089.78	1717.28	1401.97	952.393	1104.06
O14055	tys1	Tyrosine--tRNA ligase, cytoplasmic	9	13.5451	9.45462	18.0462	8.91372	5.80157	10.4516	13.1621	6.91398	13.7111	1253.72	875.104	1670.33	825.039	536.984	967.379	1218.27	639.946	1269.07
O42652	aat2	Aspartate aminotransferase, cytoplasmic	9	11.9669	9.76218	21.3298	7.90499	6.2332	10.259	10.5357	5.54649	16.4617	1066.54	870.039	1900.99	704.52	555.524	914.315	938.979	494.323	1467.12
P79016	rps1902	40S ribosomal protein S19-B	9	9.45368	10.3138	9.9772	9.66666	14.2246	16.8216	11.1169	10.3142	8.11134	1239.16	1351.89	1307.78	1267.07	1864.52	2204.91	1457.16	1351.96	1063.21
Q9USR9	cnp3	Inner kinetochore subunit cnp3	9	9.37831	9.50511	11.8805	10.4447	9.8286	11.8223	16.7234	10.0782	10.3389	659.327	668.242	835.242	734.296	690.984	831.146	1175.71	708.533	726.86
O94449	rfc4	Replication factor C subunit 4	9	10.2069	9.21022	11.9823	12.1636	10.4076	12.6629	13.5315	8.87979	10.9552	632.005	570.289	741.932	753.16	644.428	784.078	837.858	549.829	678.338
Q10176	ost1	Dolichyl-diphosphooligosaccharide--protein glycosyltransferase subunit 1	9	10.6138	11.085	16.1671	9.64306	9.88055	12.9842	9.86899	7.52033	12.2371	1114.03	1163.49	1696.91	1012.15	1037.07	1362.84	1035.86	789.341	1284.42
P40231	cka1	Casein kinase II subunit alpha	9	12.5837	10.6153	14.6454	10.6658	9.52342	12.603	10.8864	9.58442	8.89269	1638.85	1382.49	1907.35	1389.07	1240.29	1641.36	1417.79	1248.23	1158.15
P32747	ura3	Dihydroorotate dehydrogenase (quinone), mitochondrial	9	15.3773	9.78722	19.0006	10.2209	6.42198	11.4703	11.1431	5.99324	10.5854	2018.49	1284.71	2494.1	1341.64	842.976	1505.64	1462.7	786.699	1389.49
O94241	arp6	Actin-like protein arp6	9	11.7521	7.88519	14.2757	9.90534	8.59787	11.6777	13.0169	9.52807	13.361	1017.01	682.373	1235.4	857.195	744.048	1010.58	1126.47	824.546	1156.25
Q10489	pda1	Pyruvate dehydrogenase E1 component subunit alpha, mitochondrial	9	14.0824	8.68635	14.9643	10.7705	7.96081	11.9455	12.987	8.01655	10.5866	2009.19	1239.32	2135.02	1536.67	1135.8	1704.31	1852.91	1143.75	1510.44
O74836	rpl101	60S ribosomal protein L1-B	9	9.49409	8.76763	10.3043	14.1188	12.7978	16.5069	10.2753	10.2943	7.44089	2257.01	2084.3	2449.62	3356.43	3042.39	3924.13	2442.72	2447.24	1768.9
Q09668	rpl22	60S ribosomal protein L22	9	10.0947	9.02326	10.22	14.9037	13.3728	14.8051	10.1842	10.2573	7.1389	1390.42	1242.84	1407.68	2052.79	1841.94	2039.22	1402.74	1412.82	983.293
O59866	wbp1	Dolichyl-diphosphooligosaccharide--protein glycosyltransferase subunit wbp1	8	10.8532	11.0686	15.7573	9.91685	9.27623	13.0626	11.0838	7.4742	11.5073	1811.71	1847.67	2630.36	1655.41	1548.47	2180.53	1850.2	1247.66	1920.9
P41820	bfr1	Brefeldin A resistance protein	8	14.5093	9.93148	15.8112	10.3158	7.1314	11.7873	12.8581	5.89429	11.761	958.536	656.108	1044.54	681.5	471.125	778.71	849.451	389.397	776.971
O60058	afg2	ATPase family gene 2 protein	8	16.8526	7.2112	15.9856	17.735	8.63052	9.01714	11.2296	6.52074	6.81762	1351.62	578.357	1282.09	1422.4	692.19	723.198	900.64	522.981	546.791
Q10335	rpn7	Probable 26S proteasome regulatory subunit rpn7	8	15.5103	9.41281	14.8828	11.1194	6.80119	10.4431	13.7619	6.60556	11.463	1316.6	799.011	1263.33	943.874	577.322	886.467	1168.18	560.716	973.039
O74407	dps1	Aspartate--tRNA ligase, cytoplasmic	8	13.0976	9.2159	17.7382	10.3092	7.55435	12.0401	11.2855	6.96576	11.7934	930.125	654.467	1259.68	732.109	536.472	855.026	801.442	494.673	837.505
O14174	spt20	SAGA complex subunit spt20	8	7.92829	9.22037	8.60592	12.3807	11.0918	15.2307	14.6718	9.61917	11.2513	998.933	1161.73	1084.31	1559.92	1397.52	1919.01	1848.59	1211.98	1417.61
Q9UTJ7	sdh1	Probable succinate dehydrogenase [ubiquinone] flavoprotein subunit, mitochondrial	8	13.405	9.50225	15.4287	10.0547	8.06856	11.256	12.3876	7.65199	12.2452	806.264	571.528	927.987	604.754	485.297	677.009	745.074	460.241	736.508
P48003	pht1	Histone H2A.Z	8	12.8162	8.84846	13.0882	10.0821	10.0238	12.2088	11.577	11.441	9.91444	3789.99	2616.65	3870.41	2981.45	2964.2	3610.36	3423.53	3383.31	2931.87
Q9C0W0	mis15	Inner kinetochore subunit mis15	8	15.3216	9.07792	14.2205	10.0561	8.79835	10.5388	13.0756	8.66488	10.2462	1140.11	675.507	1058.17	748.294	654.704	784.215	972.983	644.771	762.444
P87227	mis6	Inner kinetochore subunit mis6	8	16.8358	8.43578	14.6412	10.8069	7.39724	10.3903	13.3314	7.92031	10.2412	1463.36	733.236	1272.61	939.33	642.967	903.12	1158.76	688.432	890.167
P0CT64	rps1601	40S ribosomal protein S16-A	8	11.5053	10.3573	11.729	11.5232	10.3227	14.8526	12.348	8.6971	8.66472	1570.71	1413.97	1601.25	1573.15	1409.26	2027.67	1685.75	1187.33	1182.91
O60060	arg5	Carbamoyl-phosphate synthase arginine-specific small chain	8	14.1154	9.69635	15.7726	9.63388	8.3516	10.8165	11.2631	8.91115	11.4394	1212.8	833.112	1355.19	827.745	717.571	929.353	967.726	765.647	982.876
Q9P7J6	rps1702	40S ribosomal protein S17-B	8	9.22544	10.4538	10.4968	10.7698	12.938	17.6349	11.0553	9.22731	8.19872	1476.77	1673.4	1680.28	1723.98	2071.05	2822.91	1769.68	1477.07	1312.42
O74484	mpg1	Mannose-1-phosphate guanyltransferase	8	14.9303	9.58491	17.1389	9.46755	7.26977	11.1326	11.4584	6.67372	12.3438	1672.08	1073.44	1919.44	1060.3	814.162	1246.77	1283.26	747.408	1382.41
O59830	SPCC965.10	Uncharacterized transcriptional regulatory protein C965.10	8	18.4374	9.36047	15.7158	9.4124	7.95922	10.3903	11.3089	6.18673	11.2288	2449.56	1243.61	2087.98	1250.51	1057.45	1380.44	1502.48	821.957	1491.83
O94236	moe1	Eukaryotic translation initiation factor 3 subunit D	8	11.4456	11.1544	13.8534	8.94597	9.34423	12.7151	11.7874	8.91602	11.8379	932.888	909.157	1129.14	729.153	761.614	1036.36	960.746	726.712	964.861
Q10429	cnd3	Condensin complex subunit 3	8	12.7711	11.5912	12.5358	9.64506	11.4552	9.5975	12.4999	11.5261	8.37822	877.32	796.269	861.155	662.576	786.924	659.309	858.692	791.799	575.55
Q9UTN1	oac1	Mitochondrial oxaloacetate transport protein	8	16.3493	10.5405	17.8815	11.3318	7.11328	10.3468	10.4678	5.50833	10.4607	1280.84	825.761	1400.87	887.756	557.268	810.586	820.07	431.533	819.512
P36595	rpb6	DNA-directed RNA polymerases I, II, and III subunit RPABC2	8	20.5875	12.4244	15.5875	10.6846	6.55121	7.12272	10.6946	7.14608	9.20141	3041.66	1835.62	2302.94	1578.57	967.895	1052.33	1580.05	1055.78	1359.44
Q6BDR8	nse4	Non-structural maintenance of chromosome element 4	8	8.37002	8.12843	9.31762	11.8156	11.2924	14.7551	13.1824	14.725	8.41348	945.233	917.951	1052.25	1334.34	1275.26	1666.3	1488.7	1662.91	950.142
Q9P7J7	ada2	Transcriptional adapter 2	8	8.183	7.61137	8.33448	13.695	11.0993	14.9724	15.6065	9.38879	11.1091	668.663	621.953	681.041	1119.07	906.966	1223.45	1275.26	767.192	907.766
P87121	taf2	Transcription initiation factor TFIID subunit 2	8	20.5353	14.0642	20.0603	7.92095	6.22528	7.07167	9.74485	6.69876	7.67866	1148.1	786.307	1121.54	442.849	348.046	395.366	544.82	374.517	429.302
O13704	SPAC13F5.05	Thioredoxin domain-containing protein C13F5.05, mitochondrial	8	10.7745	8.53547	10.905	13.2524	11.5853	14.4807	10.7339	10.634	9.09862	1105.8	876.004	1119.2	1360.11	1189.01	1486.17	1101.63	1091.38	933.801
Q9P7B4	SPAC521.03	NADP-dependent 3-hydroxy acid dehydrogenase	8	12.6795	9.39622	19.0615	7.83893	5.99129	10.7933	10.9523	6.12125	17.1657	1328.75	984.684	1997.57	821.487	627.861	1131.1	1147.75	641.48	1798.89
O94284	hmt2	Sulfide:quinone oxidoreductase, mitochondrial	8	12.4007	11.7932	15.6929	9.24637	8.22558	12.3753	10.4731	8.63418	11.1586	738.494	702.318	934.552	550.646	489.856	736.985	623.703	514.189	664.526
Q09694	lys3	Saccharopine dehydrogenase [NAD(+), L-lysine-forming]	8	12.618	9.87637	17.4649	9.75757	7.21575	10.4682	11.4822	8.39284	12.7242	1227.31	960.643	1698.76	949.088	701.853	1018.2	1116.84	816.345	1237.64
Q9C1X1	SPBC713.04c	Periodic tryptophan protein 2 homolog	8	16.932	7.6143	13.5747	12.7897	7.63673	10.9348	12.7122	8.91067	8.8949	926.692	416.732	742.944	699.985	417.96	598.466	695.739	487.683	486.819
Q9HDZ0	SPAP11E10.01	Uncharacterized protein P11E10.01	8	8.50815	6.94839	17.4994	7.67035	6.80102	12.3825	18.2226	9.12425	12.8434	562.233	459.162	1156.39	506.87	449.423	818.26	1204.18	602.947	848.711
O14081	SPAC2E11.16c	Putative alpha,alpha-trehalose-phosphate synthase [UDP-forming] 106 kDa subunit	8	12.5059	9.82446	16.5233	10.869	6.26685	11.3035	12.1194	6.41915	14.1685	876.032	688.199	1157.45	761.369	438.99	791.803	848.957	449.659	992.496
O13282	taf5	Transcription initiation factor TFIID subunit 5	8	11.7394	10.5716	13.0025	10.4109	9.06632	12.0497	13.5435	9.14397	10.472	1013.75	912.907	1122.83	899.031	782.916	1040.54	1169.54	789.622	904.306
O14241	arc2	Actin-related protein 2/3 complex subunit 2	8	14.6513	9.18316	17.1548	10.6428	6.93168	9.81691	11.7954	6.47381	13.35	1621.78	1016.5	1898.89	1178.07	767.278	1086.65	1305.65	716.595	1477.74
Q09825	sad1	Spindle pole body-associated protein sad1	8	16.3559	7.46532	17.449	12.2718	6.90551	12.0203	12.1942	6.17575	9.16234	1375.66	627.895	1467.6	1032.16	580.811	1011.01	1025.63	519.432	770.629
O94560	SPBC1773.01	Uncharacterized WD repeat-containing protein C1773.01	8	14.2181	9.82271	13.7121	10.8488	8.0376	11.3605	13.1345	9.13806	9.72761	1900.95	1313.29	1833.31	1450.48	1074.62	1518.9	1756.08	1221.76	1300.58
O00091	zwf1	Glucose-6-phosphate 1-dehydrogenase	8	13.1332	8.65408	15.1203	10.2558	7.59534	12.0439	11.3201	8.09347	13.7838	1958.77	1290.72	2255.13	1529.62	1132.81	1796.3	1688.34	1207.11	2055.8
Q03392	pcn1	Proliferating cell nuclear antigen	8	12.9916	9.19462	14.6261	10.5574	9.01997	10.0372	10.9432	12.8853	9.74465	1791.63	1268	2017.03	1455.94	1243.91	1384.19	1509.13	1776.96	1343.85
O14229	sfc1	Transcription factor tau subunit sfc1	8	9.53112	8.05807	9.84699	10.9902	11.8349	13.2585	13.7406	14.4811	8.25852	1394.47	1178.95	1440.68	1607.94	1731.53	1939.8	2010.35	2118.68	1208.28
O94335	stt3	Dolichyl-diphosphooligosaccharide--protein glycosyltransferase subunit stt3	8	11.8045	10.5068	15.5752	10.7307	8.91213	13.6597	10.3126	7.76007	10.7382	2626.49	2337.75	3465.45	2387.57	1982.93	3039.25	2294.54	1726.6	2389.22
B8Y7Y5	iec5	INO80 complex subunit 5	8	10.7711	9.43082	12.9097	9.7029	10.0259	11.267	13.5162	10.8419	11.5345	947.811	829.873	1136	853.815	882.238	991.445	1189.37	954.039	1014.99
O94501	cct1	T-complex protein 1 subunit alpha	8	15.0685	8.64109	12.8537	12.5335	7.76506	11.1015	13.0585	7.99418	10.9839	1509.07	865.381	1287.26	1255.2	777.65	1111.79	1307.78	800.595	1100.01
Q9UTK4	nup189	Nucleoporin nup189	8	13.6064	8.92485	14.4798	12.5872	7.20053	11.4684	14.1737	6.47895	11.0801	727.687	477.313	774.401	673.182	385.094	613.346	758.031	346.503	592.577
P24782	dbp2	ATP-dependent RNA helicase dbp2	8	13.6018	9.06939	11.8773	13.8436	8.67098	13.2932	12.2859	8.17523	9.18251	1226.72	817.945	1071.18	1248.52	782.014	1198.88	1108.03	737.303	828.147
O13696	idh1	Isocitrate dehydrogenase [NAD] subunit 1, mitochondrial	8	16.025	9.66408	15.3547	11.5707	6.86207	10.6882	11.9558	5.5362	12.3432	1662.31	1002.48	1592.78	1200.26	711.819	1108.72	1240.21	574.283	1280.39
Q9UU76	puf6	Pumilio homology domain family member 6	8	12.1024	9.05687	8.73214	17.9856	11.913	13.0041	10.8354	9.75808	6.61236	2025.16	1515.53	1461.19	3009.61	1993.46	2176.04	1813.15	1632.87	1106.48
Q92371	btf3	Nascent polypeptide-associated complex subunit beta	8	11.0945	10.1713	18.216	7.37276	5.4929	10.1486	14.8709	7.07181	15.5613	719.546	659.673	1181.42	478.17	356.249	658.2	964.467	458.651	1009.25
O14344	gua1	Inosine-5'-monophosphate dehydrogenase	8	12.5546	8.88333	14.0751	10.8157	7.05056	11.4175	14.6965	8.11679	12.3898	1165.47	824.659	1306.62	1004.05	654.518	1059.91	1364.31	753.499	1150.17
P0C8R3	ubi5	Ubiquitin-40S ribosomal protein S27b	8	9.92242	10.2945	9.78644	11.5109	11.5019	15.1535	11.9858	10.0473	9.79725	1410.14	1463.02	1390.81	1635.88	1634.6	2153.56	1703.37	1427.88	1392.35
P36621	cap1	Adenylyl cyclase-associated protein	8	13.6264	9.154	17.2068	10.6962	6.21593	10.7594	11.9519	6.26178	14.1275	1205.86	810.08	1522.71	946.559	550.077	952.148	1057.68	554.134	1250.21
Q09822	cdc15	Cell division control protein 15	8	8.4083	6.12268	8.24192	11.8457	9.94081	21.9418	13.174	10.941	9.38379	949.069	691.085	930.29	1337.06	1122.05	2476.63	1486.99	1234.94	1059.18
P36598	thi1	Thiamine repressible genes regulatory protein thi1	8	11.5708	7.47347	13.0589	11.8216	10.1666	12.6069	13.5617	9.17818	10.5619	629.513	406.595	710.471	643.154	553.113	685.879	737.827	499.34	574.625
O94374	imp1	Importin subunit alpha-2	8	13.8152	9.85265	13.6951	12.2764	8.97378	11.2487	12.3455	7.37185	10.4208	451.724	322.158	447.797	401.408	293.421	367.806	403.667	241.042	340.736
P18253	ppi1	Peptidyl-prolyl cis-trans isomerase	8	12.3627	8.5614	18.6179	7.49903	6.03363	10.3271	11.3734	6.58214	18.6426	1520.15	1052.73	2289.3	922.098	741.909	1269.84	1398.5	809.354	2292.34
P0CT60	rpl2301	60S ribosomal protein L23-A	8	11.6044	9.45807	12.5208	12.0619	11.4121	14.8897	10.4285	8.35149	9.2729	1158.05	943.857	1249.5	1203.71	1138.86	1485.9	1040.7	833.427	925.378
O74391	rpl2502	60S ribosomal protein L25-B	8	8.26894	9.82685	13.1907	13.6526	12.0725	17.2131	8.45911	8.24165	9.07445	1339.89	1592.34	2137.41	2212.26	1956.22	2789.21	1370.71	1335.47	1470.42
Q42598	thrc	Threonine synthase	8	13.3444	9.36151	19.5386	8.34815	5.64505	10.1755	12.2073	5.97818	15.4013	1389.85	975.024	2034.99	869.48	587.946	1059.8	1271.42	622.642	1604.08
P56286	tif211	Eukaryotic translation initiation factor 2 subunit alpha	7	13.1809	9.59018	12.5561	12.0793	9.915	12.0995	11.299	11.1592	8.12077	1604.1	1167.11	1528.07	1470.03	1206.65	1472.5	1375.08	1358.07	988.29
O59816	lat1	Dihydrolipoyllysine-residue acetyltransferase component of pyruvate dehydrogenase complex, mitochondrial	7	12.1655	9.16934	16.4305	8.83333	8.51304	12.7932	11.7824	8.34501	11.9677	1781.41	1342.68	2405.94	1293.47	1246.57	1873.32	1725.31	1221.97	1752.45
P08094	rpp201	60S acidic ribosomal protein P2-alpha	7	9.98623	10.1099	12.1821	11.9313	12.0898	16.248	9.16142	9.91698	8.37424	767.328	776.828	936.057	916.789	928.964	1248.48	703.951	762.008	643.466
Q9P7R0	aro1	Pentafunctional AROM polypeptide	7	12.2541	9.62671	15.9416	9.32653	7.48964	11.8753	12.9863	8.51675	11.983	892.816	701.388	1161.48	679.517	545.684	865.215	946.166	620.518	873.063
Q02088	cdc8	Tropomyosin	7	11.8847	7.51316	23.119	9.61286	5.13356	12.2368	10.8847	6.69854	12.9167	805.761	509.38	1567.43	651.736	348.047	829.635	737.968	454.15	875.729
O74943	SPCC553.06	Uncharacterized protein C553.06	7	11.8073	11.2014	15.7008	10.0712	9.13805	12.8671	11.2997	7.15455	10.7599	881.854	836.596	1172.64	752.19	682.492	961.001	843.938	534.351	803.627
P25457	rpl702	60S ribosomal protein L7-B	7	8.67575	9.01306	10.6039	12.4972	12.4163	18.0517	9.47127	10.8414	8.42942	833.966	866.39	1019.31	1201.31	1193.53	1735.24	910.436	1042.14	810.287
Q01475	sar1	Small COPII coat GTPase sar1	7	14.2524	9.38559	14.2952	11.3238	7.85683	10.9216	13.5892	7.23248	11.143	1073.78	707.115	1077	853.141	591.937	822.837	1023.82	544.899	839.518
O59945	fim1	Fimbrin	7	12.4765	9.2348	18.4962	9.08513	5.8893	10.804	12.0828	6.07717	15.8541	1130.28	836.606	1675.62	823.047	533.527	978.763	1094.61	550.547	1436.27
O60161	utp4	U3 small nucleolar RNA-associated protein 4	7	17.1514	8.27216	15.3832	12.502	6.74222	11.1079	12.4816	7.07613	9.28346	1053.88	508.291	945.234	768.196	414.282	682.536	766.941	434.799	570.431
O94517	SPBC646.16	Probable proteasome subunit alpha type-1	7	13.6866	8.66569	14.8211	11.0329	7.04398	10.9096	12.9155	7.40828	13.5163	959.826	607.716	1039.39	773.723	493.986	765.082	905.75	519.534	947.887
O13820	erg5	Cytochrome P450 61	7	16.7074	10.21	16.0612	11.2092	7.10124	10.836	10.5773	6.68915	10.6085	1022.28	624.723	982.737	685.858	434.505	663.026	647.194	409.29	649.106
P87177	SPBC3D6.12	Uncharacterized WD repeat-containing protein C3D6.12	7	14.5237	7.8287	12.9202	13.1931	8.07811	11.4274	13.9023	8.90784	9.21871	749.67	404.095	666.901	680.987	416.968	589.85	717.596	459.796	475.843
P55306	cta1	Catalase	7	10.4857	9.27974	17.24	7.78871	7.01321	12.7789	10.5498	7.87321	16.9908	1076.26	952.477	1769.52	799.437	719.84	1311.63	1082.84	808.11	1743.94
O14289	leu2	3-isopropylmalate dehydratase	7	13.8261	8.94627	19.335	9.06628	6.00738	10.2824	12.4751	6.37299	13.6885	854.397	552.842	1194.82	560.258	371.231	635.41	770.909	393.824	845.89
P30776	rad21	Cohesin subunit rad21	7	17.2231	11.4229	13.1204	8.7882	7.93568	8.41484	12.9012	12.0351	8.15853	2479.01	1644.16	1888.48	1264.93	1142.22	1211.19	1856.93	1732.27	1174.3
P36596	erg9	Squalene synthase	7	16.6575	9.44902	15.9924	11.1886	6.70986	10.4995	11.4726	6.31688	11.7137	1348.09	764.708	1294.26	905.492	543.028	849.725	928.477	511.224	947.99
Q02099	rad3	Protein kinase rad3	7	11.1402	9.0039	10.476	12.3431	9.40391	12.4172	17.066	8.06245	10.0871	195.199	157.767	183.562	216.276	164.776	217.576	299.031	141.271	176.747
Q9UTM4	cct5	T-complex protein 1 subunit epsilon	7	15.0549	8.70904	14.8157	10.6314	7.47132	11.6651	12.3487	7.70071	11.6031	1057.53	611.766	1040.73	746.799	524.822	819.414	867.434	540.937	815.06
Q10251	SPAC56F8.03	Eukaryotic translation initiation factor 5B	7	12.3667	9.13267	13.2929	11.466	9.979	12.2606	10.9046	12.8255	7.77211	857.756	633.444	921.995	795.286	692.145	850.397	756.342	889.578	539.075
O74904	rpl35	60S ribosomal protein L35	7	9.50121	9.94876	11.1381	11.9266	12.9704	15.3071	9.53377	10.8001	8.8739	1458.1	1526.78	1709.31	1830.32	1990.5	2349.1	1463.1	1657.44	1361.83
Q09756	hxk1	Hexokinase-1	7	12.588	9.5139	16.6756	9.65617	6.62944	10.4641	12.762	6.60919	15.1016	1020.91	771.599	1352.43	783.138	537.663	848.666	1035.03	536.021	1224.77
Q92348	mug183	Meiotically up-regulated gene 183 protein	7	12.6764	7.20784	12.0181	11.4195	11.6113	12.2762	12.3344	12.7188	7.73754	897.956	510.582	851.326	808.923	822.51	869.612	873.73	900.964	548.105
P41004	cut3	Structural maintenance of chromosomes protein 4	7	14.512	9.70187	12.4658	10.6005	9.01357	11.4636	11.8313	10.5698	9.84152	1037.3	693.478	891.041	757.712	644.279	819.405	845.688	755.514	703.46
Q10319	yaf9	Protein AF-9 homolog	7	11.413	8.52656	12.3264	11.9436	8.20628	11.1772	14.5212	9.34086	12.5449	940.424	702.583	1015.69	984.145	676.192	920.992	1196.53	769.681	1033.69
Q10349	SPAC1F12.07	Putative phosphoserine aminotransferase	7	14.734	9.66818	19.7396	9.10419	5.80106	10.649	11.5939	6.07934	12.6307	1189.75	780.696	1593.96	735.155	468.43	859.898	936.201	490.901	1019.91
O13787	sec62	Translocation protein sec62	7	13.5268	8.3587	12.554	13.2105	9.1483	13.781	12.4156	7.4562	9.54883	1577.72	974.928	1464.25	1540.83	1067.02	1607.36	1448.11	869.664	1113.74
O14049	rps801	40S ribosomal protein S8-A	7	8.47187	9.55289	9.37052	12.5922	12.608	17.6326	11.5759	10.2407	7.9553	825.154	930.444	912.681	1226.47	1228.01	1717.4	1127.49	997.433	774.84
O94301	hfi1	Transcriptional coactivator hfi1	7	7.5858	8.38317	7.88448	13.4107	10.2956	15.6536	15.8929	9.05073	11.843	666.744	736.829	692.997	1178.72	904.919	1375.85	1396.89	795.503	1040.92
Q09130	tif213	Eukaryotic translation initiation factor 2 subunit gamma	7	14.5901	10.3329	12.8708	11.0524	9.11889	11.3427	11.5525	10.2452	8.89447	1481.36	1049.12	1306.8	1122.17	925.858	1151.64	1172.95	1040.22	903.073
O74473	cdc11	Septation initiation network scaffold protein cdc11	7	13.297	7.53278	15.6585	13.26	7.06755	13.5167	13.7143	6.60511	9.34805	654.102	370.551	770.271	652.28	347.665	664.908	674.633	324.917	459.847
Q9P7S4	taf4	Transcription initiation factor TFIID subunit 4	7	19.7086	14.3124	18.7076	7.86377	6.47515	7.51575	10.5434	7.75785	7.11543	1027.34	746.057	975.164	409.911	337.527	391.77	549.589	404.39	370.903
O13848	SPAC19G12.09	NAD/NADP-dependent indole-3-acetaldehyde reductase	7	10.6826	9.62123	17.1629	7.79994	7.23182	12.8033	10.1783	6.10625	18.4137	961.528	865.994	1544.81	702.062	650.926	1152.4	916.138	549.615	1657.39
Q9USN8	mtr1	Ribosome quality control complex subunit 2	7	11.0581	9.65508	12.6863	11.4563	11.9583	14.0479	10.0291	10.1492	8.9597	711.836	621.52	816.647	737.468	769.786	904.295	645.599	653.326	576.757
O74354	dnt1	Nucleolar protein dnt1	7	8.19974	8.54897	9.55434	12.0695	12.4555	14.5814	15.3517	10.8808	8.35806	479.753	500.186	559.008	706.166	728.751	853.136	898.2	636.619	489.016
Q09100	rnp24	RNA-binding protein rnp24	7	10.8258	8.90076	10.7316	14.4536	11.3524	13.5416	11.9521	10.3658	7.87638	640.293	526.436	634.719	854.858	671.441	800.92	706.907	613.088	465.849
Q9UU94	epl1	Enhancer of polycomb-like protein 1	7	10.9628	8.79126	11.3842	12.2642	8.52893	11.8133	15.4142	8.9503	11.8908	729.667	585.135	757.718	816.292	567.675	786.281	1025.95	595.721	791.44
Q10318	SPAC17G8.06c	Putative dihydroxy-acid dehydratase, mitochondrial	7	12.9077	8.91991	18.6313	7.32413	5.85572	10.648	13.1055	7.03796	15.5698	1378.04	952.299	1989.1	781.931	625.163	1136.79	1399.16	751.379	1662.25
O94625	spj1	DnaJ-related protein spj1	7	15.6643	15.4159	17.0444	9.67492	7.23954	11.0554	9.32243	6.02742	8.5557	2966.64	2919.6	3228	1832.32	1371.08	2093.75	1765.56	1141.52	1620.35
O13811	SPAC17H9.14c	Protein disulfide-isomerase C17H9.14c	7	13.0032	10.2046	16.273	9.40659	7.33633	11.5768	11.6976	7.07791	13.4239	1100.1	863.33	1376.72	795.813	620.666	979.413	989.641	598.803	1135.68
P87153	cct7	Probable T-complex protein 1 subunit eta	7	14.8669	9.48939	17.2745	10.1424	5.61821	9.74671	13.1369	6.23629	13.4887	961.772	613.89	1117.53	656.135	363.455	630.537	849.855	403.439	872.617
P78795	tif35	Eukaryotic translation initiation factor 3 subunit G	7	12.9914	11.6528	14.9787	9.06095	9.12687	11.4853	11.9329	7.7772	10.9939	343.87	308.439	396.473	239.835	241.58	304.007	315.852	205.856	290.999
O14321	erg6	Sterol 24-C-methyltransferase erg6	7	15.2782	10.4537	17.0605	9.94854	6.53472	10.7714	11.1744	6.34952	12.4292	1051.31	719.331	1173.96	684.574	449.664	741.193	768.926	436.92	855.271
Q09184	cdb4	Curved DNA-binding protein	7	13.6901	9.64117	16.983	9.46235	7.46526	11.2136	12.0994	7.03665	12.4085	888.652	625.827	1102.4	614.219	484.584	727.894	785.393	456.762	805.463
Q9US36	klf1	Zinc finger protein klf1	7	7.2739	10.7076	7.74984	10.0407	11.8202	13.3468	14.3717	12.6372	12.0521	515.133	758.303	548.839	711.077	837.097	945.214	1017.79	894.961	853.524
Q9Y705	alp4	Spindle pole body component alp4	7	14.0502	8.55536	16.8604	11.721	7.64913	11.3228	13.064	7.34094	9.43617	1025.99	624.742	1231.2	855.906	558.566	826.83	953.981	536.06	689.062
P41391	rna1	Ran GTPase-activating protein 1	7	11.089	9.58287	16.3757	9.99836	8.76109	11.1268	12.9398	8.34264	11.7837	480.22	414.995	709.166	432.988	379.407	481.856	560.368	361.286	510.303
Q9USG6	rpl35a	60S ribosomal protein L33-B	7	13.2359	8.98876	11.5739	13.5618	11.6794	15.2703	10.5453	8.28519	6.85939	3806.27	2584.92	3328.34	3900	3358.67	4391.31	3032.54	2382.59	1972.57
Q10175	SPAC27F1.06c	Probable peptidyl-prolyl cis-trans isomerase C27F1.06c	7	12.0387	8.37184	11.2983	14.116	10.9042	14.6419	12.3416	9.04641	7.24096	883.714	614.543	829.359	1036.2	800.436	1074.81	905.949	664.06	531.529
Q09188	anc1	ADP,ATP carrier protein	7	13.7768	8.10846	15.8904	13.2025	6.87871	14.8611	11.1214	7.20552	8.95518	1621.8	954.526	1870.61	1554.19	809.76	1749.44	1309.21	848.232	1054.2
O14388	rpl2701	60S ribosomal protein L27-A	7	9.44281	9.53197	10.2232	13.4832	13.0182	15.9668	10.3885	9.71856	8.2268	1023.56	1033.23	1108.15	1461.52	1411.12	1730.74	1126.07	1053.45	891.752
P41838	rae1	Poly(A)+ RNA export protein	7	13.1331	8.89639	13.1448	13.4138	7.7183	11.383	14.7906	7.23066	10.2894	1214.49	822.699	1215.57	1240.45	713.755	1052.65	1367.77	668.66	951.517
Q10338	SPBC582.04c	Uncharacterized protein C582.04c	7	11.5561	11.3741	12.1885	10.8679	9.67529	10.7534	14.4645	11.2166	7.90361	1277.98	1257.86	1347.92	1201.87	1069.98	1189.2	1599.62	1240.43	874.054
Q9URY0	ytm1	Ribosome biogenesis protein ytm1	7	12.0772	8.72477	11.9962	13.6948	10.6109	13.724	11.2038	8.74808	9.2203	822.847	594.437	817.329	933.053	722.94	935.042	763.336	596.025	628.198
P52808	rpl3001	60S ribosomal protein L30-1	7	10.6373	9.4928	10.6007	12.4127	13.1568	15.0801	10.5578	10.2816	7.78021	1338.19	1194.21	1333.59	1561.53	1655.15	1897.1	1328.19	1293.44	978.763
O13877	rpb10	DNA-directed RNA polymerases I, II, and III subunit RPABC5	7	18.0679	10.3155	14.1574	11.1517	7.69604	8.76899	12.9178	7.92281	9.00176	1733.27	989.578	1358.13	1069.79	738.287	841.215	1239.22	760.041	863.545
Q9UUC1	rpl2101	60S ribosomal protein L21-A	7	10.7952	8.85194	11.838	13.9256	11.438	15.3717	10.0554	9.02224	8.70187	1447.48	1186.92	1587.31	1867.23	1533.68	2061.12	1348.28	1209.75	1166.8
Q9P777	his2	Histidinol dehydrogenase	6	12.4725	10.6272	15.7252	10.9913	8.4702	12.1782	10.6998	6.53517	12.3004	981.723	836.482	1237.75	865.142	666.7	958.563	842.191	514.391	968.18
P22987	kin1	Protein kinase kin1	6	8.66479	9.69296	10.194	12.3175	12.4042	17.5449	9.77208	9.42275	9.98677	554.166	619.923	651.969	787.782	793.323	1122.1	624.984	602.642	638.715
P87154	pol2	DNA polymerase epsilon catalytic subunit A	6	16.1315	9.35959	13.1167	13.1583	9.22408	12.231	9.84695	8.07401	8.85799	532.786	309.126	433.213	434.587	304.65	403.96	325.222	266.666	292.559
O74842	fft2	ATP-dependent helicase fft2	6	15.2811	7.11079	14.795	10.9144	7.63163	11.2896	13.5276	8.07426	11.3756	888.72	413.55	860.446	634.762	443.841	656.579	786.741	469.583	661.585
O94550	phb2	Prohibitin-2	6	10.52	12.0635	14.0368	10.0737	10.0013	14.2036	10.881	7.50816	10.7118	734.126	841.837	979.54	702.977	697.929	991.182	759.319	523.947	747.51
Q9C0Z9	rpc17	DNA-directed RNA polymerase III subunit rpc9	6	12.3217	12.9237	17.1681	8.0132	8.48976	9.54632	13.8119	6.83488	10.8904	1566.69	1643.24	2182.9	1018.87	1079.46	1213.8	1756.17	869.047	1384.7
P78929	cof1	Cofilin	6	13.2187	8.56302	19.2642	7.66458	5.74557	9.44658	12.4118	5.77853	17.907	1306.94	846.625	1904.65	757.796	568.064	933.982	1227.15	571.322	1770.46
Q9Y7K9	SPBC2A9.07c	PARP-type zinc finger-containing protein C2A9.07c	6	12.6003	10.6171	10.809	11.3392	10.5708	11.4174	11.8102	11.3686	9.46746	1667.06	1404.68	1430.08	1500.22	1398.55	1510.56	1562.53	1504.11	1252.58
Q10168	nsp1	Nucleoporin nsp1	6	12.7242	9.23472	14.1783	12.7251	8.60419	11.6213	13.0373	6.95216	10.9227	550.791	399.743	613.734	550.832	372.449	503.052	564.343	300.938	472.812
Q9C1W3	erg1	Probable squalene monooxygenase	6	14.0209	9.85046	14.8212	11.465	7.94018	11.0574	12.3484	7.5976	10.8989	751.993	528.318	794.916	614.912	425.863	593.053	662.293	407.488	584.55
Q96WV0	SPCPB16A4.05c	Uncharacterized urease accessory protein ureG-like	6	16.2302	9.46909	14.1966	12.3428	7.47771	10.5044	11.4756	7.5288	10.7749	1306.68	762.346	1142.95	993.706	602.022	845.702	923.886	606.136	867.473
Q11004	wis2	40 kDa peptidyl-prolyl cis-trans isomerase	6	12.5372	9.32103	18.5599	7.78033	5.85987	9.78406	13.6447	6.96816	15.5448	1081.53	804.091	1601.09	671.18	505.509	844.034	1177.08	601.117	1340.99
B5BP46	SPBC460.02c	Putative glutathione S-transferase C460.02c	6	13.3372	10.5294	20.1635	8.74828	5.88971	10.0809	10.8699	6.5449	13.8363	529.662	418.153	800.753	347.421	233.898	400.344	431.675	259.918	549.481
Q09179	gln1	Glutamine synthetase	6	14.2151	11.3699	18.7353	8.9063	5.67266	9.65518	11.5446	5.98573	13.9152	850.907	680.592	1121.48	533.125	339.561	577.952	691.054	358.301	832.953
P54874	hcs1	Hydroxymethylglutaryl-CoA synthase	6	14.1005	10.1833	17.6256	9.32651	5.8558	10.0018	13.1185	6.63159	13.1565	746.947	539.442	933.684	494.055	310.201	529.825	694.931	351.297	696.942
P87216	vip1	Protein vip1	6	9.46229	8.3493	19.8451	6.61906	4.84131	10.2607	11.4702	6.65319	22.4988	616.484	543.971	1292.94	431.243	315.42	668.503	747.305	433.466	1465.84
Q8WZJ7	SPBC839.16	C-1-tetrahydrofolate synthase, cytoplasmic	6	11.6695	9.28019	15.8256	10.4997	8.09874	11.7462	13.0466	8.31192	11.5216	743.239	591.063	1007.94	668.734	515.816	748.123	830.952	529.394	733.822
O94698	nsa1	Ribosome biogenesis protein nsa1	6	11.9514	6.96307	9.97059	17.7767	10.6327	13.1817	12.7575	10.2057	6.56078	434.861	253.356	362.787	646.816	386.878	479.624	464.19	371.34	238.719
O74759	nto1	Mst2 complex subunit nto1	6	13.6575	7.11981	14.1879	11.3548	8.1294	11.5598	14.8309	8.71042	10.4494	1175.65	612.878	1221.31	977.426	699.785	995.079	1276.66	749.799	899.492
O60064	SPBC13G1.02	Probable mannose-1-phosphate guanyltransferase	6	12.9182	8.87306	16.6835	10.083	6.87892	12.0524	11.8031	7.0204	13.6875	1400.55	961.987	1808.76	1093.17	745.789	1306.68	1279.65	761.128	1483.95
O60105	ade8	Adenylosuccinate lyase	6	13.4461	8.96544	18.0907	9.22099	5.89148	10.7923	12.0989	7.48057	14.0135	629.949	420.031	847.55	432.004	276.016	505.621	566.834	350.465	656.534
P35679	rpl402	60S ribosomal protein L4-A	6	10.0526	9.32391	11.1235	14.0798	11.619	15.9759	10.7382	9.13183	7.95535	1113.3	1032.6	1231.9	1559.3	1286.77	1769.29	1189.23	1011.33	881.034
O13998	SPAC27E2.03c	Obg-like ATPase 1	6	13.4596	9.34615	16.0068	10.2446	6.72411	10.4867	13.7299	7.15377	12.8485	818.004	568.011	972.813	622.611	408.656	637.326	834.43	434.769	780.863
Q09841	pup1	Probable proteasome subunit beta type-2	6	15.734	8.97755	15.0693	11.2407	7.39174	11.1489	12.3207	6.99425	11.1228	720.985	411.382	690.528	515.088	338.715	510.882	564.577	320.501	509.687
O94413	SPCC1620.06c	Ribose-phosphate pyrophosphokinase 2	6	15.038	9.95966	16.0999	10.9983	6.75826	10.4339	12.5854	6.49464	11.6319	1199.86	794.668	1284.59	877.543	539.232	832.508	1004.17	518.198	928.09
P30821	obr1	P25 protein	6	9.99442	11.382	20.8319	5.63428	5.41422	12.4645	9.30714	6.11454	18.857	918.267	1045.76	1913.99	517.667	497.448	1145.21	855.121	561.792	1732.54
Q4PIR3	nse2	E3 SUMO-protein ligase nse2	6	8.53182	9.30925	10.8042	11.26	10.7757	14.8145	10.7897	14.7103	9.00458	470.408	513.273	595.697	620.831	594.124	816.808	594.898	811.064	496.474
P15567	ade6	Phosphoribosylaminoimidazole carboxylase	6	13.91	9.60453	16.1396	11.3086	7.1483	11.3271	12.2407	6.76508	11.556	776.102	535.88	900.504	630.958	398.836	631.992	682.965	377.455	644.761
Q9USU8	ngg1	Chromatin-remodeling complexes subunit ngg1	6	7.62301	8.2151	8.23392	13.6659	10.6077	13.8735	16.4597	9.74189	11.5794	446.312	480.978	482.08	800.11	621.058	812.267	963.681	570.369	677.95
O14255	SPAC6G10.09	Probable mannosyl-oligosaccharide glucosidase	6	14.8527	9.54055	16.7766	9.95801	7.02887	11.1339	11.8289	6.54017	12.3402	1066.39	684.987	1204.52	714.959	504.655	799.387	849.287	469.567	885.994
O60016	clr4	Histone-lysine N-methyltransferase, H3 lysine-9 specific	6	14.5398	10.3957	12.0194	9.96233	9.64849	11.3428	13.4212	9.70473	8.96556	1106.47	791.106	914.667	758.125	734.242	863.175	1021.34	738.522	682.272
Q9UTS6	dlc1	Dynein light chain Tctex-type	6	10.3712	9.24701	12.3768	11.1621	11.5759	12.4085	11.7672	11.9081	9.18322	837.413	746.642	999.357	901.273	934.688	1001.91	950.129	961.508	741.491
O59804	hsp10	10 kDa heat shock protein, mitochondrial	6	12.4813	9.14631	18.228	7.49635	4.91227	9.77082	13.5332	6.85058	17.5811	849.154	622.259	1240.12	510.006	334.201	664.747	920.717	466.071	1196.11
Q09676	SPAC5H10.03	Probable phosphatase SPAC5H10.03	6	12.2546	9.14308	18.6042	8.3925	6.99496	10.7683	12.5857	7.44718	13.8095	668.929	499.085	1015.53	458.114	381.827	587.797	687.006	406.512	753.807
O74475	bgs4	1,3-beta-glucan synthase component bgs4	6	13.621	8.63968	16.6425	10.6384	7.95255	13.0227	12.5984	7.02487	9.85985	852.935	541.009	1042.14	666.169	497.981	815.467	788.901	439.891	617.414
O59678	SPBC29A3.16	Ribosome biogenesis regulatory protein homolog	6	13.2917	7.97754	13.1692	15.1396	10.1882	13.1306	10.0904	7.51201	9.50058	1155.96	693.791	1145.3	1316.66	886.05	1141.95	877.545	653.305	826.247
O94513	int6	Eukaryotic translation initiation factor 3 subunit E	6	12.5882	10.3907	14.674	9.51484	8.78622	11.6212	11.563	8.1691	12.6927	964.287	795.953	1124.06	728.861	673.046	890.216	885.757	625.774	972.294
O60163	SPBC19F5.04	Probable aspartokinase	6	13.7759	9.90323	18.8996	9.42608	6.08865	10.2338	12.4041	6.85278	12.4158	1151.63	827.884	1579.96	787.996	508.995	855.522	1036.95	572.875	1037.93
O14079	mdb1	DNA damage response protein Mdb1	6	6.27268	6.29002	6.6186	9.78564	10.7437	10.7071	19.785	21.2026	8.59461	304.977	305.82	321.796	475.778	522.359	520.579	961.946	1030.87	417.87
Q09177	rpc19	DNA-directed RNA polymerases I and III subunit RPAC2	6	14.949	10.4262	14.3259	10.3237	9.619	9.23763	12.3526	8.38847	10.3776	1389.38	969.026	1331.47	959.504	894.007	858.561	1148.07	779.639	964.513
O14368	hsp16	Heat shock protein 16	6	14.0755	7.31582	10.5917	13.1957	8.98384	11.928	13.5635	8.20759	12.1384	888.057	461.574	668.259	832.548	566.813	752.568	855.757	517.837	765.84
O94319	sec13	Protein transport protein sec13	6	16.1903	9.15961	15.019	12.8615	6.96085	10.2085	12.9231	6.10394	10.5732	1021.64	577.987	947.728	811.581	439.242	644.171	815.471	385.169	667.188
Q9UT87	img1	54S ribosomal protein subunit img1, mitochondrial	6	8.79286	8.50095	8.47641	14.9477	11.7797	17.0373	11.9626	10.3239	8.17858	398.141	384.924	383.812	676.831	533.386	771.449	541.669	467.468	370.327
O94418	mug87	Meiotically up-regulated gene 87 protein	6	17.2998	7.97328	15.574	15.1937	5.98975	11.079	12.8344	4.37924	9.67684	1008.45	464.781	907.843	885.675	349.156	645.821	748.147	255.276	564.085
P18869	leu1	3-isopropylmalate dehydrogenase	6	18.2321	9.0745	13.799	12.7189	7.79498	9.89486	13.2566	7.86676	7.36228	1298.27	646.177	982.601	905.689	555.065	704.593	943.973	560.176	524.253
Q9P3W6	SPAC458.02c	Uncharacterized protein C458.02c	6	11.0915	10.2792	12.7772	10.7275	9.94319	10.9481	12.3646	12.4062	9.46254	955.549	885.562	1100.77	924.186	856.617	943.191	1065.22	1068.81	815.209
Q10202	dbp3	ATP-dependent RNA helicase dbp3	6	14.2073	8.79368	10.8259	12.0008	9.88224	11.1052	14.2038	11.9025	7.07845	879.063	544.098	669.842	742.537	611.452	687.121	878.844	736.453	437.971
Q10144	SPAC3H8.08c	Uncharacterized transcriptional regulatory protein C3H8.08c	6	9.69724	7.70961	11.6673	10.5865	9.27756	11.9912	13.192	12.4588	13.4198	1262.52	1003.74	1519.01	1378.29	1207.88	1561.18	1717.51	1622.05	1747.16
Q9USW9	sgf29	SAGA-associated factor 29	6	7.62171	8.99666	8.61352	12.0761	10.5764	14.5362	14.9216	10.614	12.0438	432.104	510.055	488.334	684.64	599.618	824.115	845.965	601.746	682.807
Q92347	nop9	Nucleolar protein 9	6	14.2967	8.66133	10.3771	14.8728	10.7344	10.7298	13.9063	9.27432	7.14723	781.963	473.735	567.58	813.474	587.122	586.869	760.61	507.262	390.92
O13923	crn1	Coronin-like protein crn1	6	12.9792	9.64122	15.5913	10.6216	6.49447	14.1018	12.0659	6.60096	11.9036	962.26	714.787	1155.92	787.474	481.491	1045.49	894.547	489.386	882.514
Q9USZ4	rpa34	DNA-directed RNA polymerase I subunit rpa34	6	23.4373	5.68154	10.6807	14.2473	6.4167	7.92724	16.762	9.47695	5.37032	2587.18	627.17	1179.01	1572.72	708.324	875.068	1850.32	1046.14	592.815
O94280	SPBC2G5.01	UPF0674 endoplasmic reticulum membrane protein C2G5.01	6	7.9297	8.07018	9.59959	15.4903	10.311	17.2738	12.2466	12.1725	6.90639	491.321	500.025	594.786	959.769	638.864	1070.28	758.795	754.202	427.917
O14124	SPAC3A11.10c	Uncharacterized dipeptidase C3A11.10c	6	12.1632	9.13548	14.0232	10.4989	8.65511	12.8547	11.2837	7.3827	14.003	954.025	716.542	1099.91	823.482	678.865	1008.26	885.037	579.063	1098.33
O74538	rpl2702	60S ribosomal protein L27-B	6	9.6403	9.72988	11.9483	11.9566	12.7334	16.3878	9.37657	9.7805	8.4466	711.087	717.694	881.327	881.945	939.242	1208.79	691.633	721.428	623.037
P79007	hap5	Transcriptional activator hap5	6	9.89927	8.30267	9.06802	12.6374	12.4297	12.759	12.8187	13.4445	8.64073	901.229	755.874	825.552	1150.51	1131.6	1161.58	1167.01	1223.98	786.652
Q9UUD1	sre1	Sterol regulatory element-binding protein 1	6	13.0887	9.40465	13.8038	11.4091	10.1785	11.5743	9.79656	10.0626	10.6818	550.995	395.907	581.098	480.288	428.484	487.243	412.405	423.605	449.67
O43050	erg26	Sterol-4-alpha-carboxylate 3-dehydrogenase, decarboxylating	6	15.3461	10.7248	14.4188	11.5548	8.1168	10.8896	10.7553	8.06291	10.1309	1818.61	1270.95	1708.71	1369.31	961.891	1290.48	1274.57	955.504	1200.57
O74319	taf73	Transcription initiation factor TFIID subunit taf73	6	20.4599	12.033	16.8315	10.2382	6.29415	8.13404	10.7499	7.85707	7.40229	1264.59	743.734	1040.32	632.801	389.029	502.749	664.431	485.63	457.521
Q09816	SPAC16C9.02c	S-methyl-5'-thioadenosine phosphorylase	6	14.6379	9.25422	17.3603	8.66982	5.95685	11.1733	12.6342	6.87131	13.4422	540.888	341.954	641.484	320.36	220.112	412.866	466.848	253.903	496.703
P22068	atp2	ATP synthase subunit beta, mitochondrial	6	12.2388	9.13068	14.0705	10.5539	8.21577	11.7524	12.5731	8.2759	13.1889	1001.38	747.074	1151.25	863.526	672.216	961.587	1028.73	677.136	1079.11
O43042	mrpl3	54S ribosomal protein L3, mitochondrial	6	8.51946	9.20384	9.988	13.9746	11.5381	15.9891	11.2748	10.585	8.92708	472.446	510.398	553.884	774.962	639.844	886.675	625.241	586.993	495.051
Q9Y7L9	SPBC685.08	Uncharacterized protein C685.08	6	11.1421	8.31969	11.892	11.1872	11.3811	12.547	12.9386	8.74472	11.8476	637.451	475.979	680.353	640.033	651.125	717.829	740.234	500.296	677.818
P78854	plb1	Lysophospholipase 1	6	12.1571	8.32773	17.9277	8.51296	6.08006	11.1839	12.0822	6.04806	17.6803	1089.24	746.142	1606.28	762.738	544.757	1002.05	1082.53	541.89	1584.1
O94609	ptr3	Ubiquitin-activating enzyme E1 1	6	13.3667	9.18271	15.9893	10.2423	7.1069	10.7194	12.6507	7.41804	13.324	484.323	332.722	579.347	371.112	257.508	388.4	458.377	268.781	482.776
O42963	nup44	Nucleoporin nup44	6	14.0817	8.87935	15.7261	11.9568	6.79823	11.9643	13.7352	5.67159	11.1867	1077.15	679.209	1202.94	914.611	520.017	915.185	1050.65	433.838	855.706
O13940	gly1	Probable low-specificity L-threonine aldolase	6	13.3467	9.63698	18.5302	8.79414	6.59059	10.8436	13.003	6.47215	12.7826	1501.64	1084.26	2084.84	989.433	741.51	1220.02	1462.98	728.184	1438.18
O74893	rps20	40S ribosomal protein S20	6	9.36995	9.79258	10.4635	10.7281	12.9158	16.1897	11.6069	10.016	8.9174	758.269	792.47	846.764	868.181	1045.22	1310.16	939.293	810.553	721.646
O74330	rps27	40S ribosomal protein S27	6	11.8688	9.7476	10.5272	11.1145	10.8943	16.3981	11.3486	9.35491	8.74601	1587.02	1303.38	1407.63	1486.15	1456.71	2192.65	1517.45	1250.88	1169.46
O94476	tif6	Eukaryotic translation initiation factor 6	6	10.7578	8.78232	13.4965	13.5917	11.2882	12.9135	10.8384	8.90913	9.42258	496.199	405.083	622.525	626.914	520.664	595.63	499.917	410.932	434.614
Q10061	SPAC1F5.06	Heat shock protein 70 homolog lhs1	5	12.3648	11.8954	13.9024	10.4671	8.11325	10.4656	11.8278	9.18312	11.7806	384.048	369.469	431.805	325.106	251.996	325.058	367.37	285.226	365.903
Q09907	nth1	Endonuclease III homolog	5	11.6491	10.299	11.491	11.2198	10.0252	11.7478	12.106	12.2957	9.16633	413.43	365.514	407.818	398.196	355.799	416.933	429.647	436.38	325.316
P40387	tps1	Alpha,alpha-trehalose-phosphate synthase [UDP-forming]	5	11.3725	9.55625	14.3843	10.3143	8.63435	12.4514	12.1749	8.7159	12.3961	769.699	646.774	973.541	698.081	584.38	842.721	824.006	589.899	838.975
Q9P6K7	SPAC30C2.04	tRNA-aminoacylation cofactor arc1	5	14.3876	9.01007	14.7042	11.0678	7.81949	11.211	13.16	8.26631	10.3736	1213.47	759.92	1240.17	933.471	659.505	945.547	1109.93	697.191	874.92
O94725	SPCC1393.13	Damage-control phosphatase SPCC1393.13	5	12.0482	9.92952	17.2391	10.1109	7.43142	12.3374	9.22904	6.94413	14.7304	127.504	105.082	182.439	107.002	78.6455	130.564	97.6694	73.4886	155.889
Q9USU3	fbh1	F-box DNA helicase protein 1	5	8.12024	6.80142	8.84505	13.3371	9.67083	9.8691	20.9745	13.9159	8.46583	308.94	258.764	336.515	507.418	367.932	375.476	797.987	529.44	322.087
Q9URT8	rpl3402	60S ribosomal protein L34-B	5	10.1573	8.92019	11.0091	13.1847	12.4138	16.8136	10.0642	9.97816	7.45894	1220.42	1071.78	1322.77	1584.18	1491.55	2020.19	1209.23	1198.9	896.209
Q9P7H3	phb1	Prohibitin-1	5	10.2386	11.138	13.0826	10.7022	9.67292	15.2186	12.2419	7.56095	10.1442	524.555	570.634	670.263	548.307	495.574	779.694	627.192	387.371	519.719
P57728	rpl2801	60S ribosomal protein L28-B	5	8.89865	9.71856	11.1277	12.3031	13.0965	16.768	9.6315	9.5158	8.94018	825.018	901.034	1031.68	1140.66	1214.21	1554.6	892.962	882.235	828.868
P59289	rpl3703	60S ribosomal protein L37-A	5	9.38271	9.41455	10.9065	13.4647	12.8987	17.2038	8.56749	9.24355	8.91799	671.139	673.416	780.136	963.118	922.638	1230.57	612.826	661.184	637.898
Q9UTM0	iec1	INO80 complex subunit 1	5	14.0737	9.22974	10.7647	11.8525	9.74345	10.9591	14.1373	9.88193	9.3577	847.601	555.87	648.316	713.826	586.809	660.021	851.431	595.149	563.577
O13614	rps1002	40S ribosomal protein S10-B	5	11.1563	9.81016	11.2539	10.8955	10.9789	14.264	12.5498	10.3473	8.74404	979.762	861.541	988.335	956.856	964.185	1252.68	1102.14	908.714	767.913
Q9USX9	elc1	Elongin-C	5	10.3399	7.9494	11.6856	11.7589	12.8262	14.0339	12.9165	7.90943	10.5803	831.411	639.198	939.62	945.511	1031.33	1128.44	1038.59	635.984	850.746
Q9HE16	SPAC1399.05c	Uncharacterized transcriptional regulatory protein C1399.05c	5	12.693	7.3107	13.8177	11.4811	8.94314	11.034	14.2996	9.2804	11.1403	453.376	261.128	493.55	410.089	319.437	394.12	510.763	331.483	397.915
Q10105	gcn1	eIF-2-alpha kinase activator gcn1	5	15.5258	8.9968	13.2233	12.1746	8.94843	12.3646	11.133	8.0848	9.54871	414.469	240.175	353.003	325.009	238.884	330.08	297.202	215.829	254.908
O14030	SPAC29B12.08	Uncharacterized protein C29B12.08	5	13.2098	9.9967	13.7977	12.2178	11.7767	12.3971	10.4318	7.74554	8.42693	1788.63	1353.57	1868.23	1654.32	1594.59	1678.59	1412.49	1048.76	1141.03
O42955	ppr3	Pentatricopeptide repeat-containing protein 3, mitochondrial	5	5.19797	10.783	6.58362	9.32247	9.78615	9.71611	8.50578	34.676	5.42893	172.559	357.966	218.559	309.481	324.874	322.549	282.369	1151.15	180.226
O14348	ncb2	Negative cofactor 2 complex subunit beta	5	20.7516	8.68701	16.4061	11.367	6.86699	8.40458	11.111	8.82248	7.5833	2343.05	980.847	1852.41	1283.44	775.349	948.958	1254.53	996.143	856.227
Q9P6N2	ptf1	Pdp3-interacting factor 1	5	13.3875	7.73747	15.9017	10.3627	8.65248	11.6032	12.2374	8.67079	11.4468	548.119	316.792	651.058	424.276	354.255	475.064	501.03	355.005	468.663
O42984	rps1701	40S ribosomal protein S17-A	5	9.98028	9.59646	10.4289	12.1482	12.2433	17.7385	10.7672	8.15378	8.94341	755.878	726.808	789.854	920.067	927.274	1343.47	815.474	617.544	677.348
O13914	ala1	Alanine--tRNA ligase	5	13.5645	10.7478	17.4527	8.59206	7.05084	11.5109	11.8891	7.68711	11.505	564.7	447.437	726.568	357.694	293.532	479.21	494.952	320.02	478.963
O59787	srp72	Signal recognition particle subunit srp72	5	14.5601	9.44575	12.2518	14.0093	8.46938	11.3635	11.9838	7.37077	10.5455	619.5	401.897	521.29	596.067	360.354	483.493	509.886	313.611	448.691
P50998	ada1	AMP deaminase	5	12.4347	9.96612	15.5782	10.0378	8.4272	12.3438	11.697	8.30999	11.2052	465.159	372.815	582.754	375.498	315.247	461.761	437.564	310.862	419.165
O74478	SPCC1840.05c	Probable phosphoribomutase	5	12.5787	9.84975	17.9707	9.34424	7.24756	10.8335	12.2646	7.32189	12.5891	386.632	302.752	552.365	287.214	222.768	332.99	376.976	225.053	386.951
O60102	rli1	Translation initiation factor rli1	5	12.7434	9.42987	14.7851	9.73935	9.28326	12.6735	11.623	8.45285	11.2696	582.754	431.225	676.12	445.378	424.521	579.557	531.514	386.546	515.355
O14053	SPCC1672.07	U3 small nucleolar RNA-associated protein 21 homolog	5	16.1308	7.28765	14.2052	13.4296	7.3101	10.926	12.4626	8.01438	10.2337	1144.02	516.852	1007.45	952.447	518.444	774.892	883.866	568.393	725.794
O43019	sre2	Putative transcription factor sre2	5	13.1302	9.63416	13.3823	11.7725	10.658	12.3454	9.32648	10.6095	9.14139	616.107	452.062	627.937	552.401	500.104	579.281	437.625	497.826	428.94
O36024	fta1	Inner kinetochore subunit fta1	5	14.9986	8.74231	13.7939	9.91127	8.36315	10.2595	14.0482	9.4851	10.398	629.81	367.101	579.224	416.187	351.179	430.81	589.902	398.292	436.626
P41878	rpn11	26S proteasome regulatory subunit rpn11	5	15.4826	9.34141	14.6617	11.3032	7.22525	10.8706	13.3904	6.56577	11.159	1469.66	886.718	1391.74	1072.94	685.845	1031.88	1271.06	623.245	1059.25
O59736	leu3	2-isopropylmalate synthase	5	13.8562	9.38563	19.3404	8.84872	5.46988	10.0669	12.8656	5.75622	14.4104	1317.05	892.12	1838.34	841.086	519.921	956.879	1222.89	547.138	1369.74
O13902	dak1	Dihydroxyacetone kinase 1	5	10.0214	8.8595	12.5379	11.6759	10.799	13.4018	10.9968	10.0547	11.6529	1536.81	1358.62	1922.71	1790.52	1656.05	2055.19	1686.38	1541.91	1786.99
O94414	lnp1	Endoplasmic reticulum junction formation protein lunapark	5	8.16483	9.9485	10.9217	12.5825	10.6747	15.1964	10.8971	12.5151	9.09915	651.06	793.289	870.89	1003.33	851.198	1211.75	868.934	997.95	725.562
O13896	rpc11	DNA-directed RNA polymerase III subunit RPC10	5	16.8823	12.6732	13.8565	11.4356	8.64153	8.65188	10.0797	7.65082	10.1285	547.737	411.176	449.565	371.021	280.369	280.705	327.029	248.226	328.613
O43060	eif3f	Eukaryotic translation initiation factor 3 subunit F	5	12.5955	12.1441	15.5896	8.57304	8.52944	11.3081	10.8143	7.99117	12.4547	549.508	529.815	680.129	374.017	372.115	493.342	471.797	348.632	543.364
O13742	vph1	V-type proton ATPase subunit a	5	14.31	10.5258	16.0758	10.8064	7.9167	12.8668	10.9799	6.67764	9.84097	545.896	401.538	613.257	412.242	302.006	490.842	418.862	254.738	375.413
P36579	arf1	ADP-ribosylation factor 1	5	15.2315	8.94056	17.5574	9.5769	6.43172	10.7368	11.8607	6.17796	13.4865	1112.25	652.868	1282.1	699.336	469.665	784.033	866.103	451.134	984.829
Q9USP6	clc1	Clathrin light chain	5	12.795	8.40248	19.3174	10.3126	7.39907	12.0355	10.2022	6.75175	12.7839	636.211	417.802	960.532	512.781	367.908	598.45	507.293	335.721	635.663
O42870	frs2	Phenylalanine--tRNA ligase alpha subunit	5	13.1324	9.34498	15.2586	8.95509	9.11028	11.0545	12.6224	8.71559	11.8062	934.908	665.279	1086.28	637.523	648.571	786.981	898.604	620.472	840.493
O60063	nam9	37S ribosomal protein S4-like, mitochondrial	5	8.58144	8.58026	9.70164	11.9815	12.478	16.6348	11.8443	11.2459	8.95214	393.657	393.602	445.043	549.628	572.403	763.088	543.335	515.884	410.661
Q9US26	fta2	Inner kinetochore subunit fta2	5	15.2435	8.88852	15.2554	9.87308	7.45491	10.7563	14.3281	7.62458	10.5756	822.649	479.688	823.289	532.822	402.32	580.488	773.247	411.477	570.734
O13792	uap56	ATP-dependent RNA helicase uap56	5	13.436	9.77332	17.9244	9.09997	6.16793	10.4243	13.0201	7.29713	12.8569	872.312	634.52	1163.72	590.803	400.444	676.786	845.314	473.756	834.715
P04688	nda2	Tubulin alpha-1 chain	5	14.1643	9.23036	15.5705	11.179	7.85235	11.9506	12.2183	7.17743	10.6572	886.621	577.776	974.637	699.75	491.52	748.051	764.807	449.273	667.088
Q9UTG4	rps2602	40S ribosomal protein S26-B	5	10.1532	8.5932	10.7337	11.8756	11.7373	16.4001	11.3016	10.4276	8.77774	576.713	488.102	609.685	674.544	666.688	931.539	641.939	592.299	498.584
Q9P785	SPBC1711.05	LisH domain-containing protein C1711.05	5	22.6684	6.839	10.9354	16.3176	4.58048	7.91531	16.9101	4.36735	9.46632	2623.1	791.385	1265.41	1888.22	530.037	915.932	1956.78	505.374	1095.41
Q9Y7L8	rps001	40S ribosomal protein S0-A	5	9.87311	10.0179	10.9596	10.2642	13.5467	16.7154	11.0547	9.67694	7.89139	1559.39	1582.26	1731	1621.16	2139.6	2640.07	1746.02	1528.41	1246.39
Q96WW3	SPBC32H8.05	UPF0642 protein C32H8.05	5	12.6449	8.07442	14.9199	15.6471	10.8394	12.4518	9.41076	6.98186	9.0298	1416.81	904.702	1671.71	1753.18	1214.51	1395.17	1054.43	782.285	1011.75
P0CT79	rps2801	40S ribosomal protein S28-A	5	8.4542	9.55121	10.2965	11.6767	12.7888	17.271	11.691	9.64768	8.62297	558.748	631.25	680.505	771.723	845.226	1141.46	772.674	637.626	569.902
Q9P370	bud20	Zinc finger protein bud20	5	12.632	8.66273	14.5475	13.9399	10.2169	11.4697	10.482	8.75072	9.29855	821.938	563.668	946.577	907.041	664.794	746.315	682.047	569.393	605.039
O94681	kgd2	Probable dihydrolipoyllysine-residue succinyltransferase component of 2-oxoglutarate dehydrogenase complex, mitochondrial	5	13.5372	10.0308	14.6997	11.0196	7.33107	11.5175	11.6039	9.1337	11.1265	721.084	534.309	783.004	586.978	390.502	613.502	618.102	486.522	592.671
Q7Z9I3	SPCC663.08c	Uncharacterized oxidoreductase C663.08c	5	9.28357	12.2819	16.8906	7.0708	7.28663	14.546	8.65384	8.12303	15.8636	613.565	811.728	1116.33	467.32	481.584	961.366	571.945	536.863	1048.45
Q9HGK9	cnp20	Inner kinetochore subunit cnp20	5	12.9514	9.17951	12.3009	10.8516	9.35794	11.979	13.5009	9.56056	10.3182	791.752	561.166	751.984	663.383	572.074	732.305	825.344	584.46	630.778
Q09916	has1	ATP-dependent RNA helicase has1	5	16.5203	7.28172	10.6951	16.359	8.94529	11.9507	12.0446	9.31583	6.88737	830.563	366.09	537.698	822.451	449.726	600.823	605.545	468.355	346.264
Q9UUM7	hob3	Protein hob3	5	11.7154	9.87914	16.4885	9.36513	7.90322	12.7554	10.9174	7.88557	13.0902	613.714	517.521	863.752	490.594	414.012	668.195	571.913	413.087	685.734
Q09926	pcr1	Transcription factor pcr1	5	15.1555	10.117	11.8625	10.1672	9.79108	10.4516	12.2863	10.4043	9.76457	837.81	559.277	655.768	562.05	541.26	577.775	679.2	575.163	539.795
O13991	SPAC26H5.09c	Uncharacterized oxidoreductase C26H5.09c	5	10.21	11.5563	18.7746	8.35462	6.93377	12.3084	8.52589	6.786	16.5504	749.046	847.814	1377.38	612.927	508.688	902.992	625.492	497.847	1214.2
O14354	mgm101	Mitochondrial genome maintenance protein mgm101	5	15.3694	11.386	12.942	8.7018	10.5	13.8667	9.34742	7.91338	9.97321	649.813	481.395	547.182	367.908	443.937	586.278	395.204	334.574	421.663
O14459	rpb7	DNA-directed RNA polymerase II subunit rpb7	5	14.5327	9.25985	14.5978	11.2694	7.9266	10.4711	13.4965	9.91308	8.53292	778.387	495.969	781.878	603.601	424.558	560.847	722.891	530.957	457.033
O14463	trx1	Thioredoxin-1	5	10.7208	7.85671	20.3933	7.18827	7.61074	10.9793	10.1986	7.04186	18.0104	774.198	567.367	1472.69	519.096	549.604	792.86	736.483	508.523	1300.61
Q9P382	nup82	Nucleoporin nup82	5	16.1353	8.72011	15.5384	13.9076	6.72112	10.8897	12.1004	5.37133	10.6161	1152.17	622.673	1109.55	993.091	479.932	777.594	864.048	383.549	758.058
Q9UTG1	SPAC1805.16c	Putative purine nucleoside phosphorylase	5	13.2532	8.79723	16.4468	10.2817	7.63771	11.2645	11.0076	7.75646	13.5548	376.494	249.911	467.218	292.081	216.971	320.001	312.703	220.345	385.062
O13718	vtc2	Vacuolar transporter chaperone 2	5	15.7083	9.71411	14.5849	12.0086	7.53476	12.3826	11.3122	6.93007	9.82449	907.235	561.041	842.354	693.559	435.172	715.162	653.341	400.248	567.416
O94494	sim4	Inner kinetochore subunit sim4	5	14.833	8.57853	13.7624	10.4772	8.81826	11.7339	12.3828	9.17811	10.2358	980.787	567.228	909.993	692.772	583.08	775.865	818.777	606.874	676.808
Q9USX4	rpl35b	60S ribosomal protein L33-A	5	10.1842	9.15769	11.7827	12.8213	12.6671	15.6165	8.98098	9.4816	9.30791	1476.42	1327.6	1708.16	1858.73	1836.36	2263.94	1301.99	1374.56	1349.38
Q9Y809	arm1	N-terminal acetyltransferase B complex subunit arm1	5	15.0439	10.0048	15.6908	11.2792	7.93258	10.7293	12.6256	6.6388	10.055	178.663	118.818	186.346	133.953	94.2082	127.423	149.943	78.8431	119.414
O60177	SPBC23E6.02	Uncharacterized ATP-dependent helicase C23E6.02	5	13.846	8.42346	13.9188	10.2144	9.0079	11.4277	13.1608	10.493	9.50788	662.312	402.93	665.795	488.599	430.886	546.636	629.538	501.927	454.803
Q10411	spo15	Sporulation-specific protein 15	5	16.2081	8.36156	15.3482	13.1294	6.82619	11.0468	13.222	6.62494	9.23287	229.856	118.58	217.661	186.195	96.8059	156.66	187.508	93.952	130.936
Q9UTQ6	rps1502	40S ribosomal protein S15-B	5	8.69306	9.69764	9.39886	11.6529	13.7389	17.8977	10.9218	10.2314	7.76779	918.848	1025.03	993.45	1231.7	1452.19	1891.76	1154.42	1081.45	821.048
Q92373	ssb2	Replication factor A protein 2	5	12.8924	11.9315	13.9589	8.36323	10.1379	10.9389	11.7851	8.69258	11.2995	705.705	653.105	764.084	457.787	554.926	598.774	645.095	475.815	618.513
Q9UT44	pro1	Probable gamma-glutamyl phosphate reductase	5	16.8364	7.92218	16.9312	9.85235	7.07416	10.1458	10.9185	9.13978	11.1796	817.322	384.583	821.927	478.282	343.415	492.528	530.039	443.691	542.715
Q09745	SPBC12C2.04	Uncharacterized protein C12C2.04	5	12.578	9.0865	15.9199	9.10087	8.43537	11.0674	13.046	7.95635	12.8096	294.86	213.011	373.204	213.348	197.747	259.448	305.832	186.517	300.291
O60131	SPBC16G5.17	Uncharacterized transcriptional regulatory protein C16G5.17	5	10.7574	7.25984	13.0756	10.0364	7.19415	9.74446	14.9284	15.3358	11.6679	629.803	425.033	765.521	587.589	421.187	570.497	873.997	897.844	683.107
P0CT56	rps1401	40S ribosomal protein S14-A	5	11.9521	9.98623	11.4554	11.2128	11.5446	16.0353	11.7926	8.20438	7.81667	807.938	675.049	774.36	757.962	780.388	1083.95	797.154	554.599	528.391
O43003	mmf1	Protein mmf1, mitochondrial	5	10.1498	8.09196	21.0876	7.30279	5.71306	10.895	11.2015	6.72299	18.8353	426.712	340.199	886.557	307.02	240.186	458.043	470.927	282.645	791.865
Q9UTA6	SPAC25B8.12c	Uncharacterized hydrolase C25B8.12c	5	12.3346	9.15631	20.2201	7.06859	5.51791	10.697	11.0693	6.4174	17.5188	838.283	622.279	1374.19	480.394	375.007	726.986	752.29	436.138	1190.61
O74773	msh2	DNA mismatch repair protein msh2	5	11.4652	7.91692	9.4538	13.1303	11.8248	14.5059	11.8655	11.2856	8.55206	1190.43	822.008	981.582	1363.3	1227.76	1506.14	1231.99	1171.77	887.955
Q9UST4	tif51b	Eukaryotic translation initiation factor 5A-2	5	12.6954	9.4587	18.3985	8.15402	5.93477	10.1187	11.382	6.91139	16.9465	438.04	326.363	634.821	281.346	204.773	349.136	392.724	238.47	584.722
O42964	iws1	Transcription factor iws1	5	16.4975	9.1577	14.686	12.6658	6.89385	9.67157	12.5716	8.86612	8.98982	644.239	357.614	573.498	494.609	269.209	377.681	490.931	346.228	351.058
O94683	rrp7	Ribosomal RNA-processing protein 7	5	9.71789	8.67759	10.6449	12.3572	12.2091	15.6809	11.8609	11.1401	7.71146	630.554	563.053	690.705	801.809	792.195	1017.47	769.605	722.834	500.365
Q10147	cct2	Probable T-complex protein 1 subunit beta	5	15.119	8.43593	17.1463	10.1839	6.30064	12.7976	12.0017	6.99107	11.0238	869.723	485.277	986.339	585.83	362.444	736.183	690.398	402.161	634.144
P87167	but2	Uba3-binding protein but2	5	12.789	9.73771	20.5458	9.21026	6.11749	10.2263	12.1462	7.1421	12.0852	698.424	531.789	1122.03	502.984	334.084	558.472	663.317	390.039	659.987
O13722	taf12	Transcription initiation factor TFIID subunit 12	5	14.5569	13.1644	13.6114	9.76116	8.73224	10.5445	11.7935	7.31163	10.5242	920.846	832.759	861.033	617.474	552.386	667.028	746.038	462.521	665.741
Q9UT85	SPAC343.04c	Uncharacterized WD repeat-containing protein C343.04c	5	14.6156	9.22476	15.9586	10.847	7.45321	11.773	11.4658	6.71753	11.9446	555.874	350.845	606.955	412.543	283.468	447.763	436.078	255.488	454.288
O94315	SPBC215.11c	Uncharacterized oxidoreductase C215.11c	4	11.0438	10.4351	15.4726	7.95141	7.91624	12.4507	10.8683	9.17628	14.6856	464.992	439.361	651.463	334.789	333.308	524.228	457.602	386.361	618.326
Q09171	pdb1	Pyruvate dehydrogenase E1 component subunit beta, mitochondrial	4	11.9039	9.32393	15.4477	8.7675	8.51153	12.8403	13.7093	7.78343	11.7125	476.208	372.999	617.977	350.739	340.499	513.668	548.433	311.372	468.552
O14317	rpp203	60S acidic ribosomal protein P2-C	4	10.0339	10.2036	12.5807	11.4075	11.7326	14.44	9.77191	10.1528	9.677	324.076	329.556	406.331	368.44	378.938	466.382	315.613	327.915	312.548
P78825	ado1	Adenosine kinase	4	13.3101	9.04748	17.8008	8.77905	6.5	10.493	11.9588	6.31039	15.8003	414.591	281.816	554.469	273.455	202.466	326.843	372.5	196.559	492.156
Q9P6L5	end4	Endocytosis protein end4	4	12.9695	7.86494	14.4769	12.5695	7.70495	15.0452	13.2676	7.18077	8.92074	542.574	329.027	605.636	525.84	322.334	629.41	555.044	300.405	373.196
Q09692	wrs1	Tryptophan--tRNA ligase, cytoplasmic	4	15.7521	9.80712	17.6365	10.2702	6.35456	10.1725	11.6605	6.91908	11.4274	361.168	224.86	404.374	235.477	145.699	233.237	267.355	158.642	262.01
O94350	str3	Cystathionine beta-lyase	4	19.5262	8.50033	19.5684	7.65935	5.08508	9.60183	10.7722	4.95357	14.3331	1413.02	615.129	1416.07	554.272	367.983	694.839	779.53	358.467	1037.22
Q92352	arc4	Actin-related protein 2/3 complex subunit 4	4	13.4382	9.10034	16.6018	9.48766	7.77337	12.1717	12.1024	6.03077	13.2938	496.6	336.297	613.508	350.611	287.26	449.797	447.237	222.863	491.265
O60109	SPBC14F5.13c	Alkaline phosphatase	4	13.9271	11.1004	16.7217	10.2701	7.54986	12.4983	9.79177	6.56155	11.5791	337.542	269.033	405.272	248.91	182.981	302.913	237.316	159.028	280.635
O59794	rpl1702	60S ribosomal protein L17-B	4	10.0504	9.21661	11.2859	12.8831	12.4773	15.8404	11.2225	9.29328	7.73043	646.656	593.008	726.149	828.916	802.808	1019.19	722.07	597.941	497.386
Q9USQ2	alp6	Spindle pole body component alp6	4	14.6694	9.34373	15.0409	12.0601	7.7545	12.1112	12.4529	7.32823	9.23899	441.892	281.464	453.082	363.29	233.592	364.83	375.124	220.751	278.309
P78814	srp2	Pre-mRNA-splicing factor srp2	4	11.5808	9.91898	13.1785	8.91893	9.06603	13.718	12.3887	10.6793	10.5508	439.571	376.494	500.216	338.535	344.119	520.694	470.237	405.352	400.478
Q9URW6	SPAPJ696.02	SH3 domain-containing protein PJ696.02	4	12.7397	9.06886	13.9455	9.88418	7.6649	16.5451	11.2907	9.43269	9.42838	518.088	368.805	567.126	401.962	311.71	672.842	459.162	383.601	383.426
O42888	SPBC8E4.04	Uncharacterized oxidoreductase C8E4.04	4	12.3039	8.71282	18.3286	7.52634	6.89125	11.1218	11.5979	6.71278	16.8047	427.113	302.455	636.253	261.267	239.221	386.079	402.608	233.026	583.353
O13910	mpp10	U3 small nucleolar ribonucleoprotein protein mpp10	4	15.6795	7.44702	13.2006	12.8069	7.46003	11.2102	13.83	7.31655	11.0493	682.547	324.179	574.64	557.5	324.745	487.994	602.039	318.499	480.99
O14112	rps1001	40S ribosomal protein S10-A	4	9.52804	11.7402	9.99923	9.78115	12.5885	15.6214	11.7281	9.83375	9.17966	811.933	1000.44	852.085	833.502	1072.73	1331.18	999.41	837.984	782.245
Q9UUI5	sec24	Protein transport protein sec24	4	15.4507	9.17641	17.8755	10.1863	6.21785	10.2877	11.8	6.83198	12.1736	735.785	436.995	851.258	485.087	296.104	489.918	561.935	325.35	579.725
O42871	png1	Chromatin modification-related protein png1	4	11.278	8.1072	10.678	14.5288	8.00304	11.3849	15.5868	8.98637	11.4469	689.305	495.507	652.631	887.991	489.141	695.839	952.657	549.242	699.631
Q8TFH3	ost3	Dolichyl-diphosphooligosaccharide--protein glycosyltransferase subunit 3	4	11.8561	10.7767	16.5514	11.6521	9.37294	13.9888	8.84747	6.847	10.1075	778.492	707.617	1086.8	765.101	615.444	918.528	580.941	449.587	663.679
Q00472	pho2	4-nitrophenylphosphatase	4	13.1546	9.43044	21.3079	7.51144	5.36197	9.88937	11.1022	5.55403	16.688	791.954	567.746	1282.81	452.215	322.809	595.375	668.394	334.372	1004.68
O14018	SPAC29A4.15	Serine--tRNA ligase, cytoplasmic	4	10.6582	8.25659	12.7541	12.3443	9.69914	13.3114	13.6161	8.53774	10.8224	1020.32	790.414	1220.96	1181.74	928.512	1274.32	1303.48	817.329	1036.05
O74455	SPCC16C4.10	Probable 6-phosphogluconolactonase	4	13.57	8.67068	17.878	8.67686	6.1009	10.8784	11.985	6.43079	15.8093	804.377	513.963	1059.73	514.329	361.637	644.829	710.421	381.191	937.113
Q10306	cit1	Probable citrate synthase, mitochondrial	4	12.3175	9.0027	18.3012	8.40271	6.01914	10.4218	12.4171	6.08988	17.028	818.357	598.128	1215.91	558.266	399.904	692.412	824.978	404.604	1131.32
Q9UT05	tpp2	Tripeptidyl-peptidase 2 homolog	4	14.3249	9.40634	14.1959	11.6331	7.39115	11.2556	12.6131	7.38594	11.7941	619.2	406.593	613.622	502.845	319.486	486.527	545.205	319.26	509.805
O14062	rps1201	40S ribosomal protein S12-A	4	9.74171	9.91614	11.5769	11.0867	12.0987	14.9965	12.2171	9.1319	9.23442	339.787	345.871	403.798	386.699	421.996	523.07	426.126	318.517	322.093
O13671	kap109	Importin-alpha re-exporter	4	16.1846	8.47632	15.7041	12.1083	6.84173	11.2539	12.4255	6.06898	10.9366	326.312	170.898	316.624	244.125	137.942	226.899	250.52	122.362	220.502
Q10210	swc3	SWR1 complex subunit swc3	4	13.509	8.29493	14.8659	9.54082	7.75491	11.2807	12.1214	8.58052	14.0518	786.385	482.863	865.368	555.388	451.427	656.67	705.606	499.488	817.983
O74400	SPBC4F6.14	Uncharacterized RNA-binding protein C4F6.14	4	10.4855	9.92441	9.50091	12.6732	11.7777	13.4428	13.3313	11.8877	6.97651	134.045	126.872	121.458	162.012	150.563	171.85	170.425	151.97	89.1863
Q92374	ssb3	Replication factor A protein 3	4	9.30375	12.9498	15.7235	7.83879	10.62	13.5459	9.54191	7.80325	12.6731	1134.15	1578.61	1916.74	955.569	1294.61	1651.28	1163.18	951.237	1544.88
Q9HGL6	brx1	Ribosome biogenesis protein brx1	4	9.92511	8.75252	8.67625	14.8454	13.2152	15.1382	10.4232	12.1781	6.84599	784.736	692.024	685.994	1173.76	1044.87	1196.91	824.115	962.873	541.283
O74442	ubp16	Probable ubiquitin carboxyl-terminal hydrolase 16	4	12.4339	9.18842	11.6759	12.4012	10.1248	14.6394	11.4262	10.6113	7.49883	279.174	206.304	262.154	278.44	227.328	328.693	256.548	238.252	168.368
P36605	his3	Histidinol-phosphate aminotransferase	4	13.3126	9.8157	17.3664	9.82666	6.90834	10.2778	11.339	7.64772	13.5057	321.326	236.921	419.172	237.186	166.746	248.075	273.69	184.592	325.986
O13796	rqc1	Ribosome quality control complex subunit 1	4	8.58233	9.93969	11.362	11.5076	13.0233	15.9148	11.6349	10.8619	7.17354	98.7221	114.336	130.697	132.371	149.806	183.067	133.835	124.944	82.5169
Q9UUA2	pfh1	ATP-dependent DNA helicase pfh1	4	12.2941	9.01367	12.4974	10.9657	9.16605	12.2317	13.9294	10.0606	9.84134	195.047	143.003	198.274	173.973	145.42	194.057	220.992	159.613	156.134
Q9UTN3	cid14	Poly(A) RNA polymerase cid14	4	10.0142	10.1245	11.6911	11.6891	11.5492	13.8561	11.3808	9.9148	9.78023	423.929	428.598	494.918	494.834	488.912	586.566	481.781	419.722	414.025
O74844	fta7	Inner kinetochore subunit fta7	4	17.3613	8.56992	15.0584	10.6838	8.30237	10.5431	12.9156	7.41533	9.15026	986.068	486.746	855.272	606.811	471.55	598.816	733.566	421.169	519.708
O14228	ade3	Probable phosphoribosylformylglycinamidine synthase	4	12.3214	9.57707	16.6844	9.39209	7.89931	11.978	11.927	8.63943	11.5814	467.054	363.027	632.436	356.015	299.43	454.035	452.104	327.485	439.002
P05219	nda3	Tubulin beta chain	4	16.2417	9.79444	15.3987	11.2882	7.14623	11.2137	12.1919	5.46733	11.2579	609.576	367.601	577.937	423.663	268.209	420.866	457.581	205.197	422.526
O59770	pre10	Probable proteasome subunit alpha type-7	4	14.7886	9.56807	20.0566	9.38929	6.77872	11.2491	11.2673	5.34117	11.5612	975.969	631.441	1323.62	619.642	447.359	742.377	743.583	352.488	762.975
O14230	fps1	Farnesyl pyrophosphate synthase	4	14.621	9.36598	17.0337	10.2511	6.12711	10.4554	12.8607	6.43648	12.8486	581.048	372.209	676.926	407.386	243.495	415.501	511.089	255.789	510.608
O13640	pi048	Uncharacterized alpha-1,2-galactosyltransferase C8D2.17	4	14.3327	8.41278	13.272	13.5548	9.19283	11.8337	11.2646	8.93401	9.20261	574.528	337.227	532.009	543.344	368.495	474.356	451.541	358.121	368.887
Q9Y7U4	nse3	Non-structural maintenance of chromosome element 3	4	8.07162	8.44828	9.61835	11.127	11.6686	14.2957	12.6135	15.9141	8.24291	531.483	556.284	633.329	732.668	768.326	941.316	830.545	1047.88	542.762
Q09845	gpd2	Glycerol-3-phosphate dehydrogenase [NAD(+)] 2	4	11.698	9.27254	16.7042	9.41008	8.54513	12.2221	12.0191	8.04464	12.0841	482.099	382.14	688.416	387.808	352.162	503.697	495.332	331.536	498.011
Q09741	SPBC12C2.07c	Spermidine synthase	4	14.6795	8.77541	18.0497	9.04423	5.86978	10.4439	12.5645	6.60049	13.9725	723.33	432.406	889.393	445.653	289.232	514.622	619.114	325.237	688.49
Q9UUE5	nup85	Nucleoporin nup85	4	17.0299	9.661	13.9885	13.2165	6.53321	10.3731	13.2867	6.14065	9.77047	182.034	103.267	149.523	141.272	69.8338	110.878	142.023	65.6378	104.437
O42849	frs1	Phenylalanine--tRNA ligase beta subunit	4	14.6355	8.77736	16.3541	10.0886	7.22518	10.5432	13.5018	7.428	11.4463	883.033	529.581	986.721	608.693	435.93	636.12	814.627	448.167	690.613
Q09819	SPAC16C9.05	Uncharacterized protein C16C9.05	4	14.4071	8.30407	13.9912	10.4799	8.38826	10.9774	12.0069	10.8892	10.5559	791.031	455.94	768.197	575.408	460.563	602.72	659.247	597.877	579.578
Q9P3A9	SPAC1565.05	Uncharacterized protein C1565.05	4	16.9141	7.11971	13.0089	13.7479	7.97533	11.44	13.1111	8.09694	8.586	1229.6	517.582	945.704	999.431	579.782	831.653	953.14	588.623	624.176
O94303	his4	Imidazole glycerol phosphate synthase hisHF	4	14.0102	9.16958	17.079	9.6348	6.6805	11.6792	12.1292	8.29434	11.3232	233.499	152.824	284.646	160.577	111.34	194.651	202.15	138.237	188.717
O74807	mhf1	Inner kinetochore subunit mhf1	4	10.7593	7.64927	11.2789	11.0108	8.29157	9.30781	17.4081	14.0857	10.2085	590.617	419.895	619.14	604.42	455.153	510.938	955.594	773.213	560.379
P40235	hhp1	Casein kinase I homolog hhp1	4	12.423	8.58232	15.3356	9.89528	8.37018	12.0526	14.4838	8.11879	10.7385	388.879	268.653	480.049	309.752	262.012	377.283	453.386	254.143	336.146
O43036	rpa43	DNA-directed RNA polymerase I subunit rpa43	4	22.2829	6.2742	12.319	13.0028	6.41766	8.22562	15.7019	8.97891	6.79706	1263.23	355.689	698.372	737.138	363.822	466.316	890.151	509.021	385.33
O14311	spt3	SAGA complex subunit spt3	4	8.70229	8.2557	8.77843	12.7766	10.5887	14.3681	14.9374	9.6437	11.949	486.184	461.233	490.438	713.807	591.577	802.725	834.531	538.779	667.575
P04689	tub1	Tubulin alpha-2 chain	4	15.7182	10.0493	16.3884	11.3487	7.56932	10.6907	11.6202	5.69014	10.925	686.901	439.164	716.188	495.948	330.786	467.194	507.814	248.664	477.432
O60096	bot1	37S ribosomal protein S35, mitochondrial	4	7.20591	9.4827	10.2517	11.2957	12.9532	17.1861	11.7263	11.2275	8.67096	301.502	396.765	428.942	472.624	541.973	719.081	490.638	469.768	362.801
P21911	sdh2	Succinate dehydrogenase [ubiquinone] iron-sulfur subunit, mitochondrial	4	14.0272	10.6729	14.7601	12.033	7.94748	10.079	12.1688	6.86407	11.4475	860.921	655.048	905.904	738.525	487.777	618.596	746.859	421.283	702.588
O94679	cnd1	Condensin complex subunit 1	4	16.0032	8.2331	12.0371	12.0355	8.95525	10.8446	11.5294	11.0809	9.28096	301.905	155.32	227.083	227.054	168.943	204.587	217.506	209.044	175.088
O74423	ent1	Epsin-1	4	10.7287	7.26239	19.0937	11.4297	7.61658	20.3306	9.89898	6.68597	6.95337	300.017	203.085	533.935	319.621	212.99	568.523	276.815	186.966	194.444
Q9USU5	gas2	1,3-beta-glucanosyltransferase gas2	4	11.2475	9.05854	14.6252	8.78789	7.42104	11.1874	14.7387	8.97135	13.9623	432.341	348.199	562.177	337.796	285.256	430.029	566.54	344.848	536.696
P58234	rps1901	40S ribosomal protein S19-A	4	9.96765	9.9555	9.56921	10.3878	12.0347	14.4479	12.319	11.7243	9.59401	328.815	328.414	315.671	342.674	397.003	476.611	406.381	386.764	316.49
P20772	ade1	Bifunctional purine biosynthetic protein ADE1	4	14.0324	10.1505	16.3881	9.48205	8.08543	10.7935	12.4298	8.26973	10.3684	408.311	295.358	476.858	275.907	235.268	314.067	361.681	240.631	301.699
Q9P6R3	SPBC13E7.07	Uncharacterized protein C13E7.07	4	6.09384	9.7604	9.01567	14.6591	11.5019	20.8023	9.94178	10.6157	7.60919	420.747	673.903	622.484	1012.14	794.148	1436.29	686.427	732.961	525.374
P11620	ypt1	GTP-binding protein ypt1	4	15.8197	10.925	16.4846	10.6262	6.75509	9.78571	10.6024	6.17187	12.8294	476.93	329.364	496.974	320.357	203.651	295.017	319.638	186.068	386.777
Q09869	taf9	Transcription initiation factor TFIID subunit 9	4	13.0751	12.2982	13.9456	10.1348	8.61772	11.177	11.9932	8.53261	10.2257	270.725	254.64	288.749	209.845	178.434	231.425	248.325	176.671	211.728
O13809	SPAC17H9.12c	Uncharacterized FAD-binding protein C17H9.12c	4	15.8378	10.0233	12.6692	10.8573	6.65644	11.7032	12.2511	7.35614	12.6454	243.841	154.321	195.058	167.161	102.484	180.185	188.621	113.257	194.692
Q9UTJ2	pmm1	Phosphomannomutase	4	12.5966	9.28659	16.1761	9.04393	6.57532	11.3498	13.5252	7.6899	13.7566	637.18	469.747	818.24	457.472	332.602	574.11	684.151	388.981	695.853
Q09736	erg11	Lanosterol 14-alpha demethylase erg11	4	16.7677	9.51725	15.7663	10.7011	6.63681	11.8944	11.0731	6.70762	10.9356	1288.58	731.39	1211.62	822.367	510.031	914.074	850.958	515.473	840.388
Q9URW9	SPAC922.07c	Putative aldehyde dehydrogenase-like protein C922.07c	4	11.8312	10.3273	13.3908	10.2088	9.61595	11.8456	10.1047	8.33473	14.341	632.323	551.947	715.681	545.614	513.93	633.094	540.052	445.454	766.461
O14341	SPBC2F12.10	54S ribosomal protein L35, mitochondrial	4	9.93251	9.39605	10.7335	11.1501	11.405	15.1928	11.5883	12.3482	8.25352	205.064	193.988	221.6	230.201	235.464	313.667	239.248	254.938	170.4
O60070	ash2	Set1 complex component ash2	4	12.5342	8.80177	13.818	9.55628	8.82705	11.1986	13.4903	11.8585	9.9153	237.972	167.109	262.347	181.434	167.589	212.615	256.125	225.144	188.251
P87233	phf1	SWM histone demethylase complex subunit phf1	4	20.529	8.36024	17.3007	8.7296	8.41939	9.07316	9.99973	8.54465	9.04353	1153.43	469.725	972.052	490.479	473.049	509.782	561.842	480.087	508.117
O59797	SPCC364.06	Putative nucleosome assembly protein C364.06	4	11.4663	6.12852	13.9674	11.5959	8.07293	12.3638	13.1214	7.80521	15.4785	1549.6	828.235	1887.62	1567.12	1091.01	1670.9	1773.29	1054.83	2091.84
O60135	lcf1	Long-chain-fatty-acid--CoA ligase 1	4	15.8946	11.2667	16.0966	11.0567	6.72828	11.3707	9.97914	6.38771	11.2196	806.901	571.961	817.157	561.303	341.567	577.245	506.599	324.277	569.571
O94398	mrpl17	54S ribosomal protein L17, mitochondrial	4	6.10092	9.63759	7.10245	14.0533	14.2026	19.3454	10.0297	12.1726	7.3554	364.123	575.203	423.898	838.749	847.658	1154.6	598.603	726.504	438.995
P78954	tif451	Eukaryotic translation initiation factor 4E-1	4	7.93936	8.1759	9.09474	11.538	12.7597	17.4326	11.0399	14.0285	7.99134	384.634	396.093	440.608	558.973	618.163	844.549	534.842	679.631	387.152
O94658	rpl3602	60S ribosomal protein L36-B	4	9.41058	10.3904	10.431	13.166	13.2035	15.1006	9.50318	9.1064	9.68844	687.771	759.382	762.346	962.233	964.974	1103.62	694.539	665.54	708.078
O14075	SPAC2E11.10	Putative 2-hydroxyacid dehydrogenase UNK4.10	4	10.2384	9.99795	22.6795	6.83545	5.66269	10.9597	7.71012	5.31731	20.5989	461.813	450.967	1022.98	308.319	255.421	494.345	347.772	239.842	929.133
O13637	sec31	Protein transport protein sec31	4	13.7804	9.47685	16.6049	10.9603	6.39873	10.871	12.2045	5.51467	14.1886	241.228	165.893	290.672	191.861	112.011	190.299	213.641	96.535	248.374
Q09912	psi1	Protein psi1	4	17.8078	10.5295	16.6037	15.0887	5.09564	7.93548	10.3296	5.41721	11.1923	1037.17	613.271	967.044	878.809	296.785	462.185	601.627	315.514	651.873
O74878	alg11	GDP-Man:Man(3)GlcNAc(2)-PP-Dol alpha-1,2-mannosyltransferase	4	13.1086	9.67225	15.3376	10.6715	7.27963	11.5689	11.8786	9.2849	11.1981	508.783	375.41	595.3	414.193	282.545	449.025	461.043	360.376	434.632
O94337	SPBC1271.04c	Probable deoxyhypusine synthase	4	13.3601	9.38546	18.1772	10.0743	7.47528	10.8994	11.8422	7.18132	11.6048	455.385	319.907	619.579	343.388	254.798	371.51	403.645	244.778	395.554
O74172	rps2501	40S ribosomal protein S25-B	4	8.4077	10.9515	13.5002	8.90405	13.5223	15.8918	8.98938	8.52275	11.3102	429.825	559.873	690.17	455.2	691.298	812.432	459.562	435.707	578.211
P36581	cal1	Calnexin homolog	4	13.5815	9.92427	16.6174	9.75582	6.5119	10.7567	10.4875	7.66399	14.7009	469.162	342.825	574.032	337.006	224.948	371.581	362.281	264.746	507.83
Q09842	pdp3	PWWP domain-containing protein 3	4	16.7568	7.93487	15.0447	11.3859	7.20799	10.6991	12.8375	8.19561	9.93761	515.268	243.996	462.621	350.115	221.645	328.994	394.751	252.014	305.58
Q09820	upf1	ATP-dependent helicase upf1	4	12.068	8.89535	11.7882	12.6018	10.8359	13.7734	11.7443	10.7321	7.5609	360.305	265.581	351.95	376.241	323.517	411.219	350.64	320.42	225.739
Q9UT76	tif222	Probable translation initiation factor eIF-2B subunit beta	4	13.9338	11.3511	16.9771	10.238	9.0463	10.7287	10.2074	8.29621	9.22146	431.956	351.89	526.301	317.386	280.441	332.598	316.436	257.188	285.871
Q9UTE8	ies6	Chromatin-remodeling complex subunit ies6	4	12.0676	8.86298	11.8767	10.3442	9.85734	11.3049	13.9506	10.4269	11.3089	1217.84	894.437	1198.57	1043.92	994.787	1140.87	1407.87	1052.26	1141.27
O42893	ntp1	Cytosolic neutral trehalase	4	12.4378	9.91744	14.9121	11.9498	10.2263	11.6972	10.3129	6.48348	12.0628	315.645	251.684	378.438	303.261	259.523	296.851	261.721	164.537	306.129
Q9UT08	paa1	Protein phosphatase PP2A regulatory subunit A	4	13.34	9.10467	14.2068	11.8712	8.06011	11.2657	12.4753	7.93138	11.7447	377.245	257.473	401.758	335.707	227.934	318.586	352.793	224.293	332.132
Q9P7G9	met14	Adenylyl-sulfate kinase	4	15.3304	8.49226	17.7836	10.0709	5.54866	10.1567	12.0466	6.60718	13.9636	417.637	231.35	484.47	274.356	151.159	276.692	328.179	179.996	380.404
P05764	rps21	40S ribosomal protein S21	4	6.55173	9.38714	10.7441	9.12945	12.3873	16.981	9.1621	17.5117	8.14549	228.777	327.786	375.169	318.788	432.546	592.953	319.928	611.486	284.429
Q9UTQ1	SPAC1093.02	Probable pyridoxamine 5'-phosphate oxidase	4	11.8285	8.93029	19.1306	7.65414	5.82976	10.1738	12.4119	7.58249	16.4585	453.027	342.028	732.697	293.152	223.278	389.654	475.373	290.407	630.358
Q9UTE2	hem13	Probable oxygen-dependent coproporphyrinogen-III oxidase	4	13.1114	9.18066	14.581	11.0018	7.77543	11.8548	13.1478	8.16966	11.1774	384.352	269.126	427.435	322.511	227.932	347.517	385.42	239.489	327.66
P40232	ckb1	Casein kinase II subunit beta	4	12.7729	10.6799	14.1119	11.1952	10.2787	11.2876	9.70794	12.084	7.88188	933.097	780.198	1030.92	817.843	750.889	824.596	709.195	882.774	575.795
Q9UT09	aro4	Phospho-2-dehydro-3-deoxyheptonate aldolase, tyrosine-inhibited	4	13.1144	8.82999	19.8607	7.79486	5.95813	9.25587	11.3916	6.3521	17.4423	724.406	487.744	1097.05	430.566	329.111	511.268	629.243	350.873	963.462
O94260	nxt3	Putative G3BP-like protein	4	11.0223	7.54219	10.8689	11.924	10.423	13.3976	14.1232	11.3498	9.34898	983.318	672.85	969.633	1063.76	929.854	1195.22	1259.95	1012.53	834.036
O13838	nup40	Nucleoporin nup40	4	13.1909	8.75538	14.5088	12.9114	7.35342	12.8286	12.363	7.18957	10.899	410.578	272.52	451.599	401.881	228.882	399.303	384.81	223.782	339.241
O94704	iec3	INO80 complex subunit 3	4	11.1509	8.5432	12.6199	8.8671	10.4026	11.2704	14.1439	10.8185	12.1835	373.523	286.171	422.729	297.021	348.457	377.523	473.778	362.388	408.109
P21547	var1	Ribosomal protein var1, mitochondrial	4	6.48672	9.26754	8.51232	11.7284	14.6175	19.2639	10.7384	11.5364	7.84889	310.868	444.136	407.943	562.068	700.526	923.197	514.625	552.868	376.149
Q09847	nup146	Nucleoporin nup146	4	14.4874	9.62803	15.2414	12.341	7.26675	10.5393	13.5931	6.21392	10.6891	452.348	300.622	475.893	385.331	226.894	329.076	424.425	194.021	333.753
Q06975	gar1	H/ACA ribonucleoprotein complex subunit gar1	4	17.0545	7.4474	11.5074	15.8883	7.47491	9.47935	16.341	6.86443	7.94282	1301.77	568.464	878.364	1212.76	570.563	723.563	1247.32	523.965	606.279
Q03319	prh1	Probable ATP-dependent RNA helicase prh1	4	12.643	8.81277	12.3195	12.4004	10.1964	14.4867	11.6394	9.22124	8.28061	896.906	625.188	873.957	879.7	723.346	1027.7	825.715	654.166	587.436
O74378	kgd1	2-oxoglutarate dehydrogenase, mitochondrial	4	13.9408	8.99954	14.7378	10.6491	8.07453	10.6525	11.4996	10.7211	10.7251	781.193	504.302	825.854	596.74	452.468	596.928	644.395	600.771	600.996
O94261	fta3	Inner kinetochore subunit fta3	4	14.4401	9.03568	14.0083	9.96281	8.42652	10.4975	14.027	9.76159	9.84057	866.157	541.986	840.256	597.599	505.447	629.673	841.381	585.529	590.266
Q9HE11	utp5	U3 small nucleolar RNA-associated protein 5	4	16.099	8.36051	13.1511	13.572	7.26107	10.7489	12.9871	8.74785	9.07261	397.927	206.65	325.061	335.464	179.475	265.684	321.007	216.225	224.252
P78875	tpp1	Trehalose-phosphatase	4	13.7532	9.8456	15.7177	9.06769	6.97921	10.8447	13.5153	7.67926	12.5973	339.679	243.169	388.201	223.956	172.374	267.845	333.805	189.664	311.132
Q9UTS5	zas1	Zinc finger protein zas1	4	10.5895	7.062	8.30978	15.9446	9.42309	8.24567	16.9809	16.9942	6.45029	373.816	249.293	293.341	562.854	332.641	291.078	599.438	599.907	227.699
Q09705	rsm24	37S ribosomal protein S24, mitochondrial	4	7.26642	9.59962	8.4581	11.6379	14.7116	18.6375	10.7205	11.4977	7.47052	329.138	434.822	383.116	527.147	666.373	844.2	485.595	520.798	338.383
Q10315	bur6	Transcription regulator complex subunit bur6	4	19.291	8.64762	16.2487	10.7499	7.54753	9.06505	12.6669	7.96348	7.81983	1147.1	514.214	966.197	639.22	448.799	539.036	753.213	473.533	464.991
O13963	mvd1	Diphosphomevalonate decarboxylase	4	13.463	8.57184	18.406	8.64499	6.49629	10.9755	13.3632	7.09197	12.9873	522.453	332.644	714.274	335.483	252.099	425.922	518.58	275.215	503.992
Q9UUA1	SPCC23B6.01c	Oxysterol-binding protein homolog C23B6.01c	4	16.2747	11.1392	19.2267	8.45879	5.6261	9.37	11.5633	6.55477	11.7865	795.473	544.464	939.76	413.448	274.992	457.987	565.189	320.384	576.099
O13744	rsm7	37S ribosomal protein S7, mitochondrial	4	8.33073	8.49911	10.0056	11.6089	13.0816	16.6095	10.7515	11.7653	9.34785	409.262	417.535	491.542	570.308	642.66	815.971	528.185	577.991	459.23
P50514	argx	Probable argininosuccinate lyase	4	12.9418	8.2994	17.8308	8.68072	5.91408	10.8646	13.7675	7.19087	14.5101	504.871	323.767	695.597	338.643	230.714	423.839	537.084	280.522	566.054
Q10344	p23fy	Translationally-controlled tumor protein homolog	4	15.5098	9.08677	20.6722	7.45156	4.6946	9.00753	11.4971	5.25128	16.8292	1104.2	646.919	1471.73	530.503	334.225	641.278	818.517	373.857	1198.13
Q9HFE5	apm1	AP-1 complex subunit mu-1	4	11.1546	10.133	13.2304	10.4837	10.5958	12.8008	11.4961	10.3463	9.75941	259.484	235.719	307.772	243.878	246.487	297.78	267.428	240.682	227.029
Q9UTJ4	cgr1	rRNA-processing protein cgr1	4	11.6288	8.79877	14.6435	16.6035	10.8395	13.0232	8.32022	7.08042	9.06213	1501.3	1135.94	1890.51	2143.55	1399.4	1681.32	1074.16	914.099	1169.94
Q9US13	rpn9	Probable 26S proteasome regulatory subunit rpn9	4	14.5652	9.7745	17.3458	9.62669	7.0993	10.4758	13.5977	7.38753	10.1275	504.54	338.59	600.861	333.47	245.921	362.882	471.027	255.905	350.816
P87123	rpb11	DNA-directed RNA polymerase II subunit RPB11	4	14.7101	9.8628	15.3274	10.231	7.38454	9.97271	13.2118	9.98096	9.31872	800.292	536.579	833.879	556.609	401.751	542.559	718.779	543.008	506.979
O94567	nrs1	Probable asparagine--tRNA ligase, cytoplasmic	3	13.7563	9.62529	17.1734	10.0446	6.81243	10.7881	13.2369	6.78856	11.7744	299.25	209.385	373.585	218.507	148.195	234.68	287.951	147.676	256.136
Q9Y7K2	tor2	Serine/threonine-protein kinase tor2	3	10.8611	7.02399	14.5256	11.6067	9.19508	14.754	11.4551	9.38565	11.1927	100.913	65.2613	134.96	107.84	85.4333	137.083	106.432	87.2039	103.994
P22192	pac1	Double-strand-specific pac1 ribonuclease	3	11.8614	10.5129	10.308	13.1387	11.8671	13.3784	11.7356	9.24195	7.95593	337.451	299.088	293.259	373.789	337.615	380.609	333.873	262.93	226.343
O74740	cft2	Cleavage factor two protein 2	3	12.3503	11.4582	13.5363	10.3315	8.91576	12.8865	10.5841	8.4665	11.4708	104.684	97.123	114.737	87.5727	75.5725	109.23	89.714	71.7644	97.2299
O13952	cnl2	Inner kinetochore subunit cnl2	3	13.298	9.30346	15.4823	9.86401	9.00965	11.4014	11.2025	9.50428	10.9345	377.047	263.787	438.979	279.681	255.456	323.27	317.631	269.481	310.032
O74782	SPBC25B2.10	Universal stress protein A family protein C25B2.10	3	12.8932	10.2555	14.3945	9.80705	9.02984	11.7686	11.0447	8.51277	12.2939	439.062	349.24	490.188	333.967	307.5	400.765	376.113	289.892	418.652
O74690	snu13	13 kDa ribonucleoprotein-associated protein	3	14.2786	8.22691	14.2067	12.4194	7.79333	11.128	15.7996	6.47019	9.6772	378.73	218.213	376.823	329.416	206.712	295.161	419.072	171.617	256.68
O94534	alp14	Spindle pole body component alp14	3	7.86485	7.81938	9.8592	12.2338	12.8088	16.7932	13.0716	10.3915	9.15764	233.317	231.968	292.48	362.925	379.982	498.184	387.777	308.272	271.668
P36586	ypt5	GTP-binding protein ypt5	3	13.2465	8.6106	12.7823	11.8596	8.45277	13.0837	11.9734	8.67075	11.3204	402.994	261.958	388.873	360.802	257.156	398.042	364.263	263.788	344.396
O74409	SPCC1223.09	Uricase	3	15.291	8.89854	17.3964	7.97403	6.95843	10.5472	10.5806	5.91038	16.4433	412.953	240.316	469.811	215.348	187.921	284.841	285.743	159.617	444.071
O94446	mst1	Histone acetyltransferase mst1	3	9.40564	7.39102	12.2333	11.0108	9.86633	13.3136	14.4809	9.95012	12.3483	386.396	303.633	502.562	452.337	405.322	546.94	594.896	408.764	507.284
O94399	twf1	Twinfilin	3	13.8748	8.93515	21.4687	7.24486	4.43104	9.08598	11.5463	4.36528	19.0479	472.464	304.259	731.052	246.701	150.885	309.395	393.173	148.646	648.617
O13701	taf7	Transcription initiation factor TFIID subunit 7	3	19.175	14.6176	18.325	8.97309	6.57837	8.62406	8.93966	6.78236	7.98489	1007.09	767.726	962.443	471.274	345.502	452.943	469.518	356.215	419.373
O14313	pmp20	Peroxisomal membrane associated protein 20	3	11.2377	9.66455	18.7037	6.44827	6.35085	9.93616	12.5897	7.1378	17.9313	241.195	207.43	401.437	138.399	136.308	213.26	270.211	153.198	384.859
Q10099	seh1	Nucleoporin seh1	3	15.8998	8.77547	15.5714	13.2955	6.77593	11.3034	11.5936	6.51696	10.268	681.697	376.245	667.617	570.041	290.516	484.628	497.072	279.412	440.237
Q9Y7X5	uge1	UDP-glucose 4-epimerase uge1	3	14.2049	9.48781	16.9663	9.31695	6.47623	10.9165	12.3103	6.40592	13.9152	417.31	278.732	498.433	273.713	190.258	320.705	361.65	188.193	408.799
Q9P7V8	SPBC1703.13c	Probable mitochondrial phosphate carrier protein	3	16.6252	11.0729	15.93	11.2442	6.26123	11.0648	10.5019	6.27625	11.0235	293.397	195.412	281.129	198.435	110.497	195.269	185.335	110.762	194.539
Q8TFH1	rpl1802	60S ribosomal protein L18-B	3	9.30347	8.38582	10.1508	13.6586	12.6371	17.4043	11.1469	9.62703	7.68613	480.082	432.729	523.803	704.817	652.104	898.102	575.205	496.778	396.623
O94421	snf22	SWI/SNF chromatin-remodeling complex subunit snf22	3	12.0458	8.15449	11.5675	11.855	8.71621	10.9427	14.1981	9.89731	12.6229	295.732	200.198	283.991	291.049	213.989	268.65	348.574	242.986	309.9
O13810	SPAC17H9.13c	Probable glutamate 5-kinase	3	11.4116	10.5759	14.3454	8.55811	9.58958	16.334	8.08412	7.56944	13.5319	768.449	712.175	966.006	576.296	645.755	1099.92	544.378	509.72	911.224
Q9HEQ9	tcg1	Single-stranded TG1-3 DNA-binding protein	3	11.9772	10.0886	12.117	10.2866	10.0424	10.7733	13.0497	9.69677	11.9685	427.844	360.38	432.836	367.454	358.732	384.838	466.154	346.383	427.534
P87235	rhp42	DNA repair protein rhp42	3	9.48652	10.5794	11.5864	7.46009	11.5631	13.6366	11.327	13.8897	10.4711	359.838	401.294	439.489	282.972	438.608	517.258	429.649	526.857	397.186
Q09173	ptc3	Protein phosphatase 2C homolog 3	3	12.4436	8.59971	14.6988	8.63557	7.82144	11.4454	12.6747	9.72653	13.9542	695.94	480.962	822.068	482.968	437.435	640.117	708.867	543.982	780.429
Q04635	esc1	Protein esc1	3	14.2809	8.28536	10.5144	12.4651	14.5277	11.1762	8.81339	13.5396	6.3974	952.872	552.829	701.56	831.72	969.338	745.714	588.061	903.413	426.858
O94273	cyp4	Peptidyl-prolyl cis-trans isomerase B	3	12.3881	8.77836	12.895	10.2847	10.0116	11.9076	11.8546	10.0814	11.7987	574.92	407.396	598.447	477.306	464.628	552.624	550.16	467.867	547.569
Q9Y6Z9	sou1	Sorbose reductase sou1	3	12.9213	12.3739	18.338	7.43	7.01069	11.1121	8.79581	8.67043	13.3478	602.489	576.964	855.055	346.442	326.891	518.128	410.126	404.281	622.373
O13818	SPAC19A8.02	Uncharacterized PH domain-containing protein C19A8.02	3	10.3268	9.14122	12.1815	12.8147	9.23211	15.3845	11.4867	9.82363	9.60884	201.671	178.518	237.891	250.257	180.293	300.443	224.323	191.845	187.65
O74801	yml6	54S ribosomal protein yml6, mitochondrial	3	8.1419	9.08582	9.03516	12.8527	11.572	16.8347	12.8249	10.2497	9.40312	200.342	223.568	222.322	316.258	284.743	414.24	315.573	252.207	231.376
Q10333	pex11	Peroxisomal biogenesis factor 11	3	14.2549	9.45367	16.1704	9.65428	6.74094	11.4613	12.6389	6.6665	12.9592	789.717	523.732	895.835	534.846	373.447	634.955	700.193	369.323	717.936
Q9P544	SPAC1635.01	Probable mitochondrial outer membrane protein porin	3	12.8085	11.0823	16.4128	10.3617	7.42323	11.4135	10.3552	6.39305	13.7497	207.229	179.301	265.543	167.642	120.101	184.66	167.536	103.433	222.458
Q9P7F8	get3	ATPase get3	3	13.2161	8.34624	14.2544	11.5464	8.68755	13.5283	11.423	8.62182	10.3762	665.067	420.005	717.318	581.046	437.18	680.782	574.837	433.873	522.156
O94563	SPBC1773.04	Putative uncharacterized oxidoreductase C1773.04	3	9.98901	7.74861	13.0929	11.3957	8.91275	16.0939	12.0884	8.84478	11.8339	631.252	489.671	827.403	720.147	563.238	1017.05	763.921	558.943	747.84
P40373	his1	ATP phosphoribosyltransferase	3	11.8048	9.08858	17.8033	8.60085	9.05489	10.8353	11.241	8.42528	13.146	300.003	230.974	452.447	218.579	230.118	275.364	285.676	214.117	334.089
Q9HGL2	SPBC800.10c	Uncharacterized calcium-binding protein C800.10c	3	12.2978	6.58659	16.8909	8.05651	6.72369	23.7756	7.96898	8.64227	9.05751	394.467	211.272	541.796	258.422	215.67	762.63	255.614	277.211	290.53
O94579	pre8	Probable proteasome subunit alpha type-2	3	13.2776	9.66102	14.7673	9.94282	7.18269	11.1944	13.2781	7.85041	12.8458	413.944	301.194	460.388	309.979	223.929	348.997	413.959	244.746	400.483
Q9P7C1	SPAC2E1P5.03	Uncharacterized J domain-containing protein C2E1P5.03	3	7.53021	8.55286	8.93732	14.5342	11.5264	18.8141	11.0879	12.2913	6.72571	603.764	685.76	716.586	1165.34	924.178	1508.49	889.016	985.501	539.261
O60094	pol5	rDNA transcriptional regulator pol5	3	11.3959	9.46162	10.4054	14.8595	11.8942	12.0959	11.1062	10.7738	8.00738	210.34	174.638	192.058	274.269	219.538	223.261	204.993	198.858	147.796
Q9P790	swc2	SWR complex protein 2	3	13.2399	7.82304	15.678	8.99824	7.84959	11.6464	12.4261	9.34921	12.9895	312.658	184.739	370.233	212.491	185.366	275.026	293.439	220.779	306.743
O74440	rpn8	26S proteasome regulatory subunit rpn8	3	12.968	10.6007	14.0797	11.6818	9.75708	11.3246	10.9706	9.63679	8.9807	213.558	174.574	231.866	192.377	160.681	186.495	180.664	158.7	147.895
Q9UUB6	uch2	Ubiquitin carboxyl-terminal hydrolase 2	3	13.1936	9.36783	14.0404	11.8257	6.87883	10.6982	15.2983	7.15824	11.5389	429.908	305.247	457.502	385.335	224.144	348.598	498.489	233.249	375.992
O36021	SPAC4F10.09c	Uncharacterized protein C4F10.09c	3	12.5814	9.08644	11.9232	12.0137	9.99632	13.0933	12.7525	10.1266	8.42665	237.956	171.855	225.508	227.219	189.064	247.638	241.192	191.527	159.376
P78774	arc1	Actin-related protein 2/3 complex subunit 1	3	14.1491	9.26096	16.0225	9.23953	7.11044	10.4959	13.2604	6.66497	13.7962	577.26	377.831	653.69	376.957	290.094	428.214	541.002	271.919	562.859
Q09731	bun107	UBP9-binding protein bun107	3	11.9361	7.72218	11.3301	11.4824	10.6529	16.2606	10.8547	10.3526	9.40831	137.498	88.9556	130.517	132.272	122.717	187.314	125.041	119.256	108.379
Q09852	SPAC23D3.12	Putative inorganic phosphate transporter C23D3.12	3	16.0303	9.24477	14.2824	11.4834	7.64834	11.4184	12.6574	7.05326	10.1817	328.272	189.316	292.478	235.16	156.624	233.827	259.202	144.438	208.502
Q09871	SPAC12G12.07c	Uncharacterized protein C12G12.07c	3	11.723	10.8191	15.5277	8.69104	7.77552	11.5777	12.7213	8.83668	12.3281	364.18	336.099	482.374	269.991	241.55	359.666	395.195	274.516	382.977
Q9P3U7	ght8	Probable high-affinity hexose transporter ght8, mitochondrial	3	15.1126	9.39382	16.1308	10.6533	7.30073	11.0203	12.3716	7.27175	10.745	364.489	226.562	389.046	256.938	176.08	265.79	298.382	175.381	259.15
P87245	kms1	Karyogamy meiotic segregation protein 1	3	15.5767	7.03069	17.6472	11.9697	6.40625	11.6228	14.6523	5.24734	9.84711	367.031	165.663	415.818	282.04	150.949	273.866	345.248	123.642	232.026
O13946	erv25	Endoplasmic reticulum vesicle protein 25	3	14.8277	9.78868	16.3619	10.5086	7.471	11.5743	11.9026	6.05895	11.5062	404.008	266.71	445.809	286.326	203.561	315.361	324.307	165.087	313.508
O13993	rpo41	DNA-directed RNA polymerase, mitochondrial	3	15.5146	10.8745	15.4908	9.43591	9.75517	12.2959	10.0198	6.53657	10.0768	210.309	147.41	209.987	127.909	132.237	166.678	135.824	88.6071	136.597
P87110	itr2	Myo-inositol transporter 2	3	18.5331	8.27176	14.942	12.578	5.67208	9.71729	12.7313	4.78264	12.7717	836.323	373.27	674.269	567.594	255.957	438.501	574.512	215.821	576.333
O59858	gpx1	Glutathione peroxidase-like peroxiredoxin gpx1	3	12.0623	8.79555	18.4762	7.93766	6.42847	10.2588	10.8695	6.39964	18.7718	534.763	389.937	819.114	351.904	284.996	454.809	481.882	283.718	832.22
O42947	SPBC16H5.12c	Uncharacterized protein C16H5.12c	3	10.4103	8.55019	12.1985	12.4529	9.98468	14.177	11.6723	9.6662	10.8878	155.469	127.69	182.174	185.974	149.112	211.721	174.316	144.356	162.6
O59682	lcb1	Serine palmitoyltransferase 1	3	17.4564	9.06238	17.2579	11.752	6.45322	10.6196	11.4126	5.65376	10.3321	253.522	131.615	250.64	170.677	93.7214	154.231	165.748	82.1107	150.054
P40236	hhp2	Casein kinase I homolog hhp2	3	12.09	7.92038	14.1889	11.5283	8.39032	13.3404	13.2424	9.94581	9.3534	285.746	187.198	335.355	272.47	198.305	315.301	312.984	235.069	221.067
O13834	ptr1	E3 ubiquitin-protein ligase ptr1	3	17.1056	9.42709	16.2245	10.9952	7.36458	10.4489	10.8232	7.23831	10.3727	323.263	178.155	306.613	207.788	139.177	197.465	204.538	136.791	196.025
O14301	SPAC9G1.05	Uncharacterized WD repeat-containing protein C9G1.05	3	16.0728	9.28252	14.569	10.333	7.48922	10.8452	12.6047	7.61741	11.1862	552.305	318.973	500.633	355.071	257.35	372.67	433.131	261.755	384.39
Q9HFF5	pds5	Sister chromatid cohesion protein pds5	3	17.2948	10.5284	15.1606	10.0151	6.55955	10.001	12.2578	8.89569	9.28697	390.352	237.631	342.182	226.047	148.052	225.728	276.664	200.78	209.612
Q09826	sds23	Protein sds23/moc1	3	13.5651	9.21264	19.0876	8.57597	5.98124	10.6067	11.2592	5.75026	15.9614	467.72	317.65	658.135	295.697	206.232	365.716	388.214	198.268	550.344
Q9UT56	rps2601	40S ribosomal protein S26-A	3	10.0501	9.39234	10.6465	12.0855	12.3247	15.7977	12.1055	9.61355	7.98412	468.265	437.619	496.052	563.101	574.246	736.067	564.033	447.925	372.005
Q9Y7Y8	qrs1	Probable glutamine--tRNA ligase	3	13.5196	9.55271	18.2313	8.45803	6.7103	10.3114	13.4478	6.84817	12.9206	103.941	73.4429	140.166	65.0268	51.59	79.2759	103.389	52.6499	99.3362
P78833	SPBC21B10.08c	Uncharacterized protein C21B10.08c	3	11.6193	8.30365	17.1354	7.41059	7.51931	11.0283	11.3828	7.12077	18.4799	673.721	481.47	993.559	429.688	435.992	639.454	660.01	412.883	1071.52
Q10207	SPBC17D1.01	Uncharacterized protein C17D1.01	3	17.7526	12.0363	15.5635	8.87415	8.2079	8.9321	11.407	8.29486	8.93155	349.159	236.731	306.103	174.537	161.433	175.677	224.353	163.144	175.666
Q10449	mug157	Meiotically up-regulated gene 157 protein	3	10.174	9.68801	12.6017	10.9088	11.1149	14.0261	11.6449	11.0053	8.83622	208.381	198.428	258.105	223.432	227.653	287.278	238.508	225.409	180.981
Q9Y7N0	bdf1	SWR1 complex bromodomain subunit bdf1	3	10.8159	8.2705	12.9038	11.2341	8.03247	10.8493	14.9983	10.2832	12.6125	616.975	471.776	736.073	640.828	458.198	618.881	855.55	586.589	719.455
O43011	hts1	Histidine--tRNA ligase, mitochondrial	3	13.7556	8.59514	16.6235	10.5095	6.83061	10.8334	13.3935	6.86136	12.5974	421.7	263.498	509.62	322.185	209.403	332.115	410.6	210.346	386.194
O42909	SPBC16A3.02c	Zinc-type alcohol dehydrogenase-like protein C16A3.02c	3	9.76995	12.2306	14.3999	11.5685	10.7814	10.7008	9.6916	6.68858	14.1688	293.804	367.801	433.037	347.889	324.222	321.796	291.448	201.141	426.086
Q9UUJ1	arp2	Actin-related protein 2	3	11.5632	9.72088	15.058	8.76921	8.97581	11.5087	12.7422	10.2984	11.3637	479.63	403.212	624.589	363.738	372.307	477.368	528.531	427.168	471.353
Q92399	rpb8	DNA-directed RNA polymerases I, II, and III subunit RPABC3	3	22.1843	10.7589	13.0797	12.2071	6.95229	6.41316	12.8831	7.46161	8.05977	1548.66	751.064	913.074	852.164	485.33	447.694	899.351	520.885	562.641
O94415	SPCC1620.08	Succinate--CoA ligase [ADP-forming] subunit beta, mitochondrial	3	12.5352	9.69734	14.8504	9.21957	8.65063	12.0857	12.5726	8.95773	11.4309	737.124	570.247	873.272	542.152	508.696	710.692	739.324	526.755	672.186
O42848	rpl1602	60S ribosomal protein L16-A	3	9.81905	9.45122	10.2305	14.5905	12.7019	17.2368	9.42145	9.30476	7.24379	913.023	878.821	951.281	1356.7	1181.09	1602.76	876.053	865.203	673.564
Q9USW5	rps402	40S ribosomal protein S4-B	3	8.40585	9.18756	10.044	13.2	11.8082	18.2213	11.7193	10.5352	6.87847	424.478	463.953	507.203	666.574	596.292	920.142	591.8	532.008	347.349
O60097	spt8	Transcription factor spt8	3	8.65677	8.55686	9.32926	13.5508	10.9006	14.4114	14.3223	9.92015	10.3519	301.857	298.373	325.306	472.507	380.097	502.519	499.412	345.91	360.965
O43010	nmt1	Glycylpeptide N-tetradecanoyltransferase	3	15.58	7.50251	17.3402	10.3026	7.86358	9.0196	10.7156	7.21373	14.4621	247.283	119.078	275.221	163.522	124.809	143.158	170.077	114.495	229.541
Q7Z9I2	SPCC663.09c	Uncharacterized oxidoreductase C663.09c	3	11.1213	10.326	18.5105	7.11137	5.97581	11.6319	11.2393	7.06281	17.021	246.674	229.033	410.568	157.732	132.545	257.998	249.289	156.655	377.531
Q1MTR1	irc3	Putative mitochondrial ATP-dependent helicase irc3	3	12.5364	9.33159	13.8521	8.7888	11.0738	14.1479	9.84094	10.2175	10.2109	211.846	157.69	234.08	148.518	187.132	239.079	166.297	172.661	172.55
O13961	cut11	Nuclear envelope protein ndc1	3	11.8253	8.44113	13.6304	11.3095	8.3826	13.4067	12.5597	10.7239	9.72065	414.8	296.091	478.117	396.704	294.038	470.271	440.56	376.165	340.973
P14068	xpo1	Exportin-1	3	15.0359	9.59337	16.6977	11.6722	5.86548	10.1989	13.0704	5.49841	12.3677	224.838	143.454	249.688	174.54	87.7093	152.509	195.448	82.2203	184.941
Q09908	phf2	SWM histone demethylase complex subunit phf2	3	20.1527	7.8477	17.5278	8.78189	8.28726	9.22606	10.5574	8.38414	9.23494	728.962	283.866	634.015	317.658	299.766	333.724	381.882	303.27	334.045
Q11118	wos2	Protein wos2	3	12.4601	9.83983	18.3869	7.47081	6.41366	10.184	12.5054	6.19763	16.5416	854.469	674.782	1260.91	512.323	439.827	698.387	857.579	425.012	1134.37
O43087	kms2	Karyogamy meiotic segregation protein 2	3	17.8913	6.95767	19.4805	12.7215	5.41587	11.0794	12.6533	4.7397	9.06075	1082.55	420.987	1178.7	769.737	327.698	670.383	765.612	286.784	548.238
O14063	cut15	Importin subunit alpha-1	3	13.9858	9.53691	14.355	11.7062	7.3982	11.4918	12.5289	7.75587	11.2414	276.249	188.374	283.541	231.221	146.13	226.987	247.472	153.195	222.041
Q9P7X1	qcr1	Probable mitochondrial-processing peptidase subunit beta	3	14.1832	8.54017	19.8799	10.8379	6.68488	10.9358	12.6129	5.53213	10.7932	841.096	506.451	1178.92	642.713	396.428	648.515	747.973	328.068	640.058
O74790	grx4	Monothiol glutaredoxin-4	3	12.4501	8.22688	12.9485	10.6674	8.97882	11.5509	14.1288	10.1328	10.9157	250.701	165.66	260.736	214.803	180.801	232.593	284.505	204.039	219.804
O42924	eaf7	Probable chromatin modification-related protein eaf7	3	12.0367	7.75828	11.582	13.5066	8.55933	11.7313	14.4983	8.94132	11.3862	541.045	348.733	520.61	607.117	384.74	527.319	651.697	401.911	511.806
O74984	SPCC338.06c	Heat shock protein homolog C338.06c	3	12.7939	9.16654	15.1305	9.73527	9.2674	13.3078	10.3515	8.41154	11.8355	404.141	289.558	477.952	307.524	292.744	420.375	326.991	265.709	373.868
Q9P802	mis18	Kinetochore protein mis18	3	14.0163	6.49933	16.6421	10.8648	7.208	9.93119	18.1578	8.36397	8.31642	642.972	298.144	763.426	498.403	330.653	455.574	832.954	383.681	381.5
Q9P3U8	SPCC548.05c	Uncharacterized RING finger protein C548.05c	3	10.1506	9.37346	12.762	12.0845	11.2551	11.9559	12.9172	10.0896	9.41161	202.323	186.834	254.375	240.87	224.34	238.308	257.469	201.107	187.594
O74835	rrp5	rRNA biogenesis protein rrp5	3	14.463	7.80204	10.3709	14.5558	11.1772	12.0728	13.1524	10.5494	5.8565	282.909	152.615	202.864	284.724	218.636	236.155	257.272	206.356	114.558
O74948	toa2	Transcription initiation factor IIA subunit 2	3	17.7885	9.15217	16.8918	8.6268	8.39674	9.01928	10.6741	10.6561	8.79446	666.257	342.789	632.674	323.112	314.495	337.812	399.791	399.119	329.391
O74502	msh6	DNA mismatch repair protein msh6	3	15.3933	8.53804	12.4361	10.6191	9.46461	10.6941	12.5184	10.4261	9.91036	297.548	165.038	240.386	205.263	182.948	206.713	241.976	201.533	191.564
P79063	sup45	Eukaryotic peptide chain release factor subunit 1	3	14.3219	10.8517	16.2029	8.65556	7.65371	10.956	11.5318	7.75459	12.072	299.834	227.185	339.213	181.208	160.233	229.368	241.422	162.345	252.731
O14266	sec39	Protein transport protein sec39	3	12.6422	8.74904	13.0745	12.153	8.98686	13.2949	12.2544	8.4553	10.3898	177.921	123.131	184.006	171.037	126.478	187.107	172.464	118.997	146.223
O59681	SPBC18E5.01	Uncharacterized protein C18E5.01	3	11.4774	9.51429	15.5656	10.9845	8.37071	12.5232	10.947	8.5355	12.0818	248.032	205.608	336.379	237.381	180.895	270.632	236.57	184.456	261.092
O59771	SPCC1795.05c	Uridylate kinase	3	14.0198	9.14836	18.6288	9.24959	5.90835	9.83012	11.658	5.92097	15.6361	263.84	172.164	350.576	174.069	111.19	184.994	219.392	111.427	294.256
O60181	SPBC23E6.06c	3,4-dihydroxy-2-butanone 4-phosphate synthase	3	11.0782	9.63465	18.0817	7.30907	7.01291	11.7675	12.1027	7.88745	15.1258	123.203	107.149	201.092	81.286	77.9923	130.869	134.598	87.7184	168.217
P87058	sla1	La protein homolog	3	11.2995	9.61177	12.6167	11.3239	9.24377	11.72	12.7443	10.693	10.747	198.386	168.754	221.511	198.815	162.293	205.769	223.751	187.738	188.686
O60169	SPBC19F8.05	Uncharacterized protein C19F8.05	3	8.75517	9.42188	10.2092	11.6906	12.096	15.6456	12.6593	10.7146	8.80766	457.026	491.828	532.925	610.255	631.419	816.712	660.824	559.309	459.765
O94361	SPBC428.14	Uncharacterized acyltransferase C428.14	3	10.0876	8.76439	12.1326	14.4743	9.91225	14.095	13.7634	8.0918	8.67855	212.259	184.416	255.288	304.561	208.568	296.58	289.602	170.263	182.609
O14349	isn1	IMP-specific 5'-nucleotidase 1	3	13.4294	9.77406	15.4511	9.94363	7.03922	10.4855	13.8631	8.2384	11.7756	316.48	230.338	364.125	234.334	165.888	247.105	326.701	194.148	277.508
O74365	sol1	SWI/SNF chromatin-remodeling complex subunit sol1	3	7.21206	8.18072	8.19064	13.7437	12.7272	14.3612	15.3524	10.0206	10.2114	164.157	186.206	186.432	312.828	289.691	326.883	349.445	228.083	232.427
Q9USJ9	mrpl12	54S ribosomal protein L12, mitochondrial	3	6.83571	9.19246	7.98885	14.3846	13.1897	17.1348	9.65081	13.5163	8.10672	294.167	395.588	343.792	619.025	567.605	737.379	415.312	581.661	348.864
Q09804	urb2	Probable nucleolar pre-ribosomal-associated protein 2	3	12.1971	8.31423	12.5623	11.5148	9.00249	11.3159	14.086	9.74756	11.2597	267.535	182.367	275.545	252.57	197.464	248.207	308.967	213.807	246.975
P0CT63	rps3002	40S ribosomal protein S30-B	3	7.10685	10.8568	10.8792	8.87893	13.1028	17.762	10.7251	12.213	8.47526	276.96	423.098	423.972	346.019	510.627	692.199	417.966	475.952	330.288
O74436	srp68	Signal recognition particle subunit srp68	3	13.2964	9.08105	13.5779	12.0803	7.23392	10.3351	11.2273	5.85792	17.3102	256.322	175.061	261.75	232.88	139.453	199.236	216.435	112.927	333.699
Q1MTN3	pic1	Inner centromere protein-related protein pic1	3	9.20486	8.71963	12.8181	12.0792	10.4708	14.5336	11.5731	9.81313	10.7876	1106.47	1048.14	1540.79	1451.98	1258.64	1747.01	1391.15	1179.59	1296.73
Q09795	SPAC22G7.01c	Uncharacterized peptidase C22G7.01c	3	13.2918	9.07082	15.7436	9.43552	8.70845	11.4573	12.4024	9.10168	10.7884	343.501	234.418	406.863	243.843	225.053	296.092	320.516	235.215	278.805
Q09181	ste13	Putative ATP-dependent RNA helicase ste13	3	10.9025	9.55879	25.2357	7.3801	9.05802	10.955	10.7689	9.21377	6.92725	197.784	173.408	457.806	133.884	164.323	198.737	195.361	167.149	125.669
O74351	SPBC21D10.11c	Probable cysteine desulfurase, mitochondrial	3	14.1183	11.0112	15.4344	10.3461	8.84111	10.682	10.583	8.2319	10.7519	607.35	473.688	663.968	445.078	380.333	459.528	455.268	354.126	462.534
Q9UUC8	mrpl51	54S ribosomal protein L51, mitochondrial	3	7.61748	9.02898	8.57825	14.203	12.1563	17.078	12.5077	11.392	7.43843	263.561	312.398	296.803	491.416	420.601	590.889	432.759	394.157	257.366
Q9P7G0	SPAC1142.04	Uncharacterized NOC2 family protein C1142.04	3	12.1922	8.68798	13.7954	12.2178	10.3023	12.8862	12.3648	9.34295	8.21038	340.073	242.331	384.791	340.786	287.357	359.432	344.887	260.6	229.009
P87236	mug154	Meiotically up-regulated gene 154 protein	3	15.2777	8.70945	19.0824	10.7847	6.72811	11.1881	11.9573	6.41006	9.86217	427.395	243.647	533.831	301.703	188.219	312.988	334.506	179.322	275.895
O14466	dpm1	Dolichol-phosphate mannosyltransferase	3	18.0895	9.65285	17.3373	9.3837	5.50397	10.6318	11.3719	5.05672	12.9722	444.944	237.429	426.441	230.809	135.38	261.508	279.713	124.379	319.075
Q10280	gaf1	Transcription factor gaf1	3	12.8627	7.36156	18.1768	9.81673	9.37425	12.055	11.9756	9.34693	9.03044	483.14	276.51	682.745	368.729	352.109	452.801	449.819	351.083	339.195
Q9P7S1	SPAC23G3.12c	PDZ domain-containing protein C23G3.12c	3	11.1702	7.3558	10.1127	13.135	10.8599	15.4251	11.3881	12.4716	8.08172	490.894	323.264	444.42	577.243	477.258	677.884	500.47	548.088	355.166
Q9USI6	myo2	Myosin type-2 heavy chain 1	3	12.502	6.7218	19.037	10.6159	7.62448	16.8222	10.7191	7.58727	8.37027	359.879	193.493	547.995	305.587	219.477	484.242	308.558	218.406	240.945
O74939	SPCC553.01c	Uncharacterized protein C553.01c	3	5.52726	3.88879	6.71758	9.06578	6.06395	5.70162	27.6719	24.2194	11.1438	195.458	137.517	237.55	320.589	214.436	201.624	978.546	856.458	394.071
O94745	mas2	Probable mitochondrial-processing peptidase subunit alpha	3	15.1332	8.75527	14.2452	13.0555	7.52479	11.6985	13.1633	6.58142	9.8428	697.448	403.505	656.521	601.689	346.796	539.148	606.661	303.319	453.627
O74825	rpb4	DNA-directed RNA polymerase II subunit rpb4	3	14.4821	10.0207	14.5648	10.8044	8.16758	10.1416	12.607	9.85363	9.35823	669.656	463.363	673.483	499.601	377.672	468.95	582.952	455.636	432.729
P30316	pol3	DNA polymerase delta catalytic subunit	3	17.1783	8.92758	15.0943	11.4851	7.05596	10.7261	12.57	8.0461	8.91659	263.984	137.193	231.96	176.496	108.431	164.832	193.167	123.647	137.024
O42897	rpn3	Probable 26S proteasome regulatory subunit rpn3	3	14.8394	9.10053	14.3877	10.4842	8.07149	10.1846	13.0527	8.42769	11.4517	285.614	175.159	276.921	201.79	155.353	196.024	251.227	162.208	220.412
Q9USN3	utp13	Probable U3 small nucleolar RNA-associated protein 13	3	15.1865	6.73441	13.2636	12.0931	7.89852	12.9218	14.3704	8.52521	9.00649	315.737	140.012	275.758	251.424	164.215	268.652	298.769	177.244	187.251
O94477	myo52	Myosin-52	3	11.0448	8.24095	20.7932	11.7515	9.9843	11.228	8.24554	8.2045	10.5072	448.952	334.98	845.207	477.679	405.845	456.401	335.167	333.499	427.098
Q9P7Q4	sec18	Vesicular-fusion protein sec18	3	14.0434	10.0909	15.1752	11.3013	7.52406	11.0976	10.5802	7.74661	12.4408	204.469	146.921	220.949	164.545	109.549	161.579	154.047	112.789	181.137
O13933	alg1	Chitobiosyldiphosphodolichol beta-mannosyltransferase	3	14.2349	8.61991	13.3667	12.294	8.20471	12.7446	13.4231	8.71454	8.39758	197.62	119.668	185.567	170.675	113.904	176.93	186.35	120.982	116.582
Q9UUB4	ade7	Phosphoribosylaminoimidazole-succinocarboxamide synthase	3	15.5916	9.15878	21.2746	7.86073	4.30175	8.88755	11.3829	4.71813	16.824	767.962	451.114	1047.87	387.179	211.882	437.754	560.66	232.39	828.665
O42943	SPBC16H5.08c	Uncharacterized ABC transporter ATP-binding protein C16H5.08c	3	12.9623	9.94097	15.2633	10.9681	8.22721	10.6099	13.1671	8.35507	10.506	300.507	230.463	353.85	254.275	190.732	245.971	305.254	193.696	243.561
Q9P7D1	SPBP4H10.18c	Uncharacterized protein P4H10.18c	3	5.63465	7.93784	6.53692	11.092	16.68	21.1188	10.7827	13.2537	6.96349	150.941	212.639	175.111	297.132	446.825	565.731	288.848	355.04	186.539
O13928	rho3	GTP-binding protein rho3	3	15.2188	10.0169	16.1235	11.5059	7.29328	10.7562	12.2457	6.09792	10.7418	335.435	220.78	355.375	253.6	160.75	237.076	269.905	134.403	236.757
Q10283	hmg1	3-hydroxy-3-methylglutaryl-coenzyme A reductase	3	15.3519	11.5754	17.1539	11.3011	7.03536	10.0378	10.894	5.47303	11.1776	637.019	480.314	711.791	468.935	291.929	416.515	452.04	227.101	463.809
Q10172	pan1	Actin cytoskeleton-regulatory complex protein pan1	3	10.2809	8.31651	14.5947	12.9671	7.33071	18.0916	14.4402	6.03208	7.94619	153.204	123.931	217.487	193.233	109.241	269.599	215.186	89.8891	118.413
O13856	SPAC1A6.02	Uncharacterized WD repeat-containing protein C1A6.02	3	9.318	9.3146	10.3927	13.9916	12.5568	15.9304	10.0046	10.9803	7.51094	147.621	147.568	164.647	221.664	198.933	252.378	158.499	173.957	118.993
O59778	bio2	Biotin synthase	3	15.1436	10.4706	16.6464	9.44567	7.675	11.2873	10.7896	8.06833	10.4734	694.806	480.406	763.76	433.379	352.139	517.876	495.041	370.185	480.534
Q9UTT1	ubp21	Ubiquitin carboxyl-terminal hydrolase 21	3	13.5173	9.88246	14.6302	10.6515	7.363	11.2677	12.1625	7.88535	12.64	342.631	250.497	370.841	269.992	186.635	285.611	308.29	199.875	320.395
O74563	brl2	E3 ubiquitin-protein ligase brl2	3	22.0986	10.7854	13.9107	11.3828	8.7995	10.4124	8.4746	5.85684	8.2792	277.655	135.511	174.78	143.018	110.56	130.825	106.478	73.5876	104.023
O60080	dbp9	ATP-dependent RNA helicase dbp9	3	11.5515	8.70226	11.3099	12.9915	10.7123	11.9178	13.5606	11.2463	8.00782	314.467	236.902	307.889	353.668	291.62	324.438	369.162	306.159	217.997
O14206	SPAC1B9.03c	Brix domain-containing protein C1B9.03c	3	9.37625	9.85295	8.81341	15.4955	11.0949	14.7593	12.8227	9.31453	8.4704	337.764	354.937	317.489	558.2	399.678	531.679	461.918	335.541	305.133
Q9UTP0	rpl3002	60S ribosomal protein L30-2	3	10.6875	9.47682	10.9818	10.9146	11.1937	15.4775	11.7871	10.2246	9.25641	136.103	120.685	139.851	138.995	142.549	197.103	150.105	130.208	117.878
P78847	nup186	Nucleoporin nup186	3	15.9631	8.59692	16.3731	12.3709	6.87182	10.8712	13.0476	4.86766	11.0377	735.613	396.163	754.504	570.075	316.667	500.965	601.256	224.311	508.638
Q9UT48	eif3h	Eukaryotic translation initiation factor 3 subunit H	3	10.4004	10.2605	13.7136	10.764	9.80752	12.2849	12.142	9.38372	11.2433	264.324	260.769	348.529	273.566	249.256	312.218	308.588	238.486	285.747
P0CT75	rps23	40S ribosomal protein S23-A	3	10.6353	11.8052	9.87748	10.8211	10.7062	17.7481	12.2457	8.28852	7.87234	689.46	765.3	640.331	701.5	694.057	1150.56	793.858	537.323	510.343
O60162	SPBC19F5.03	Uncharacterized protein C19F5.03	3	16.136	9.88834	15.4753	10.838	7.77192	12.2705	11.1913	7.8645	8.56412	357.314	218.966	342.684	239.996	172.101	271.717	247.819	174.151	189.643
O94305	mgl1	Putative monoglyceride lipase	3	13.8773	10.2476	15.0857	10.3363	7.96415	11.8694	10.2732	7.6993	12.6471	147.839	109.171	160.712	110.115	84.8444	126.448	109.443	82.0228	134.733
O60187	sid4	Septation initiation protein sid4	3	15.925	7.70436	18.5918	12.4353	6.03774	11.5096	12.9013	6.1588	8.73611	515.35	249.321	601.649	402.419	195.388	372.462	417.5	199.305	282.71
O13658	pi067	Uncharacterized transcriptional regulatory protein C27B12.11c	3	12.5016	9.64232	11.333	10.6609	11.7339	12.1722	11.8735	11.7137	8.36894	475.77	366.955	431.296	405.716	446.552	463.232	451.865	445.786	318.494
Q9USS6	SPBC4.06	Probable acid phosphatase SPBC4.06	3	13.1094	9.81193	15.5207	8.72051	7.042	11.2385	12.1697	8.2191	14.1682	325.719	243.79	385.631	216.672	174.968	279.235	302.372	204.214	352.027
O14337	mrpl7	Probable 54S ribosomal protein L7, mitochondrial	3	7.9457	8.99397	9.22339	12.6935	13.1002	17.5907	10.923	11.3328	8.19673	275.301	311.621	319.57	439.802	453.894	609.479	378.456	392.655	283.998
Q9UUK2	gcn5	Histone acetyltransferase gcn5	3	10.196	8.55473	10.1298	11.7016	9.8442	14.2274	14.1332	9.39492	11.8182	299.34	251.154	297.395	343.541	289.011	417.696	414.928	275.821	346.964
O59780	SPCC320.03	Uncharacterized transcriptional regulatory protein C320.03	3	5.76752	5.40021	5.74139	14.4457	14.5125	18.5358	16.6559	11.806	7.13506	30.9862	29.0128	30.8458	77.61	77.9688	99.5839	89.4842	63.4278	38.3333
O14250	SPAC6G10.04c	Probable proteasome subunit alpha type-6	3	13.8675	8.68049	17.0739	9.54737	5.87754	10.4039	12.823	5.93195	15.7943	477.656	298.992	588.095	328.851	202.447	358.354	441.677	204.321	544.022
Q9HDY1	ase1	Anaphase spindle elongation protein 1	3	7.72689	5.56674	8.29779	14.2464	17.4893	22.1047	8.91015	7.89596	7.76207	220.852	159.11	237.169	407.194	499.885	631.801	254.672	225.684	221.857
O94523	SPCC1281.06c	Probable acyl-CoA desaturase	3	14.9094	10.1011	17.2736	9.3148	7.3685	11.7979	11.2863	6.04402	11.9044	688.469	466.437	797.639	430.128	340.254	544.79	521.164	279.094	549.707
O14178	mrpl40	54S ribosomal protein L40, mitochondrial	3	8.57691	9.92482	11.555	11.2229	12.8042	15.9714	10.8136	10.1053	9.02589	157.826	182.629	212.626	206.514	235.613	293.893	198.983	185.95	166.087
Q9UT21	SPAC9.07c	Uncharacterized GTP-binding protein C9.07c	3	11.2572	9.85406	14.1152	10.0552	10.619	13.3859	10.3713	9.5089	10.8331	179.001	156.689	224.445	159.887	168.852	212.849	164.913	151.2	172.256
Q9HGL8	rpl4301	60S ribosomal protein L43-A	3	10.2685	9.46204	11.1187	12.8923	12.8877	17.2492	8.56864	9.61637	7.93663	587.281	541.158	635.904	737.342	737.081	986.525	490.062	549.984	453.916
Q9USP7	SPBC902.06	Uncharacterized protein C902.06	3	11.3749	8.49869	14.4701	10.6161	9.1821	11.6718	14.005	8.99485	11.1863	864.806	646.134	1100.13	807.115	698.091	887.381	1064.77	683.855	850.469
Q9P782	SPBC1711.08	Uncharacterized protein C1711.08	3	14.5769	9.01116	17.2412	11.0152	4.84838	9.52796	13.1075	6.23183	14.44	289.58	179.013	342.509	218.824	96.3167	189.28	260.389	123.8	286.86
O13864	kap95	Importin subunit beta-1	2	16.4996	9.36267	15.8148	12.0311	7.01115	9.6471	13.0784	7.21818	9.33711	284.711	161.559	272.895	207.604	120.982	166.467	225.676	124.555	161.118
O74824	gtr1	GTP-binding protein gtr1	2	17.7216	9.39734	14.9385	11.154	6.94362	11.1172	12.8305	6.65681	9.24041	362.873	192.423	305.886	228.393	142.18	227.639	262.721	136.307	189.21
Q9UUE3	SPBC17G9.06c	Putative lysine N-acyltransferase C17G9.06c	2	13.5507	8.94884	16.2018	9.75434	7.69127	10.6559	12.9142	7.79457	12.4883	172.91	114.189	206.739	124.467	98.1421	135.971	164.788	99.4604	159.354
O74393	mak5	ATP-dependent RNA helicase mak5	2	11.3757	7.78095	10.6101	16.8022	10.7651	13.1081	12.3954	10.5138	6.64868	355.456	243.13	331.532	525.016	336.375	409.587	387.316	328.522	207.75
Q96WV9	cdk9	Probable cyclin-dependent kinase 9	2	12.4655	11.0414	18.8503	7.44469	10.0438	10.0738	11.4072	9.87752	8.79586	117.906	104.436	178.296	70.416	95.0003	95.2834	107.895	93.4271	83.1962
P17477	rpp102	60S acidic ribosomal protein P1-alpha 3	2	8.19115	9.68303	9.53201	11.2809	13.7278	16.7992	11.8285	10.5721	8.38529	180.34	213.186	209.861	248.367	302.238	369.86	260.422	232.76	184.615
Q9UU78	rpp103	60S acidic ribosomal protein P1-alpha 5	2	8.52063	10.3633	11.1712	12.5733	12.6191	14.7654	9.97862	11.4242	8.5843	191.595	233.029	251.195	282.723	283.752	332.014	224.379	256.884	193.026
P17478	rpp202	60S acidic ribosomal protein P2-beta	2	10.0389	8.69533	12.6205	10.7209	11.1404	16.3938	10.7036	10.1556	9.5309	246.135	213.194	309.434	262.859	273.144	401.947	262.433	248.999	233.681
Q9HDZ2	cwh43	Protein cwh43	2	17.1153	8.43866	18.1102	11.0302	5.93411	11.0341	12.0138	5.34062	10.983	408.952	201.633	432.725	263.556	141.789	263.648	287.058	127.609	262.427
Q9P7P1	ker1	DNA-directed RNA polymerase I subunit rpa14	2	25.5671	5.75506	11.5448	13.0669	5.88819	6.51408	17.1523	8.89593	5.61551	843.568	189.884	380.912	431.134	194.276	214.927	565.928	293.514	185.28
O74873	sec231	Protein transport protein sec23-1	2	15.1207	9.23215	18.8328	9.87249	7.04836	9.72312	11.8505	6.41309	11.9068	191.497	116.921	238.509	125.031	89.2644	123.139	150.081	81.219	150.795
Q9P7Q9	alg9	Alpha-1,2-mannosyltransferase alg9	2	14.3167	8.27241	12.9218	15.8895	10.0694	12.5125	9.29215	7.97673	8.74875	433.224	250.324	391.016	480.819	304.701	378.631	281.181	241.377	264.738
Q9HFE4	fmo1	Thiol-specific monooxygenase	2	16.4402	8.32018	16.8441	9.76864	5.27914	11.1949	11.5524	5.3997	15.2008	365.92	185.187	374.91	217.427	117.501	249.171	257.128	120.184	338.333
O94363	rhb1	GTP-binding protein rhb1	2	10.652	10.6655	16.6843	8.79087	8.85004	11.4522	11.6493	9.2529	12.0029	128.218	128.381	200.828	105.815	106.528	137.85	140.222	111.377	144.478
O43030	fes1	Hsp70 nucleotide exchange factor fes1	2	12.1447	9.13073	14.0621	10.0131	7.86924	11.9282	14.0675	8.97007	11.8143	147.566	110.944	170.864	121.666	95.6166	144.936	170.93	108.992	143.552
Q9USV0	SPBC28F2.08c	Putative ERAD-associated E3 ubiquitin-protein ligase component	2	13.4675	10.0133	13.2628	11.3929	8.41473	14.2652	10.4155	7.44746	11.3205	52.3476	38.921	51.5518	44.2838	32.7076	55.448	40.4846	28.9479	44.0023
O74349	rkr1	E3 ubiquitin-protein ligase listerin	2	11.9029	10.1671	13.6252	10.8669	9.70152	11.8642	11.6136	10.4049	9.85351	71.7049	61.2482	82.0804	65.464	58.4433	71.4718	69.9618	62.6806	59.3589
O94497	SPBC18E5.07	Uncharacterized serine-rich protein C18E5.07	2	8.11472	7.55156	13.2544	9.29164	7.32773	17.6008	14.0556	7.39467	15.4089	55.9965	52.1104	91.4633	64.118	50.5658	121.456	96.9922	51.0277	106.331
Q09127	rpl1001	60S ribosomal protein L10-A	2	9.11795	9.06771	10.7043	10.3549	12.9092	17.9983	10.2605	10.8132	8.77388	212.508	211.337	249.48	241.336	300.869	419.478	239.138	252.018	204.489
P79081	ats1	N-acetyltransferase ats1	2	14.1666	9.7057	17.3737	8.76773	6.79094	11.4011	12.208	6.78648	12.7998	295.034	202.131	361.825	182.597	141.428	237.44	254.243	141.335	266.569
O14260	SPAC7D4.03c	UPF0592 membrane protein C7D4.03c	2	12.6953	10.7072	11.3826	12.1798	10.1288	11.8349	13.0274	9.81173	8.23234	319.147	269.168	286.146	306.187	254.626	297.517	327.494	246.657	206.952
O14358	rsm27	37S ribosomal protein S27, mitochondrial	2	5.4327	8.9341	7.0686	11.0413	16.106	20.6396	10.4958	12.8605	7.42142	135.008	222.022	175.662	274.389	400.251	512.915	260.831	319.597	184.43
O94582	trp3	Probable anthranilate synthase component 1	2	14.7964	9.58656	18.1729	8.94353	5.64073	9.50121	11.9044	6.04677	15.4074	113.257	73.3788	139.102	68.4569	43.1761	72.7256	91.1206	46.284	117.934
O14187	spp42	Pre-mRNA-splicing factor spp42	2	13.2968	10.544	17.2997	8.28654	7.11844	13.6367	9.05013	8.24325	12.5245	45.2604	35.8901	58.8858	28.2062	24.2302	46.4173	30.8054	28.0588	42.6317
Q9UT24	brr2	Pre-mRNA-splicing factor brr2	2	13.6543	10.1518	14.9509	11.2813	9.14499	11.5322	10.7666	8.28721	10.2307	236.384	175.749	258.831	195.302	158.319	199.646	186.392	143.469	177.114
Q9P4X4	sec17	Probable vesicular-fusion protein sec17 homolog	2	11.6997	12.4269	15.0839	10.1835	8.84367	12.0337	10.4944	6.66812	12.5662	99.1325	105.294	127.807	86.286	74.9331	101.962	88.9199	56.4995	106.474
O43014	pmi40	Mannose-6-phosphate isomerase	2	14.3947	8.67503	18.1151	9.50847	5.85367	10.5404	11.0963	6.3367	15.4796	182.178	109.79	229.263	120.338	74.0834	133.399	140.434	80.1966	195.908
O74965	SPBC4B4.04	Eukaryotic translation initiation factor 2A	2	12.1199	10.6307	13.1518	10.3652	7.70639	11.5111	14.145	8.12276	12.2472	92.998	81.5711	100.916	79.5343	59.1326	88.3272	108.537	62.3275	93.9747
O94316	cwf10	Pre-mRNA-splicing factor cwf10	2	11.516	9.17534	11.5211	12.0017	11.7518	11.8303	11.6937	11.435	9.07511	231.114	184.139	231.215	240.861	235.845	237.422	234.68	229.487	182.127
Q09689	tif5	Probable eukaryotic translation initiation factor 5	2	20.8445	9.65312	16.2183	9.15906	7.49519	9.85806	8.63199	8.51704	9.62276	491.904	227.802	382.732	216.143	176.877	232.638	203.704	200.992	227.085
O42668	tpr1	Tetratricopeptide repeat protein 1	2	16.0822	8.60507	16.3355	10.898	8.04459	12.9843	11.3354	5.61686	10.0982	225.01	120.396	228.553	152.476	112.554	181.666	158.596	78.5868	141.286
P87141	mip1	Target of rapamycin complex 1 subunit mip1	2	10.7748	8.60312	12.7284	11.1166	11.0833	13.9879	9.61408	8.41783	13.674	93.2902	74.4876	110.205	96.2502	95.9613	121.11	83.2407	72.8833	118.392
Q9C107	mcl1	Minichromosome loss protein 1	2	13.1084	7.66194	13.0434	10.8468	8.32991	9.29343	14.0732	15.8158	7.82707	337.088	197.03	335.417	278.931	214.207	238.985	361.898	406.71	201.277
P87113	erg2	C-8 sterol isomerase erg2	2	14.4074	9.10195	15.6691	11.0782	6.6119	11.4175	12.4098	5.91536	13.3888	438.164	276.813	476.536	336.917	201.084	347.236	377.413	179.901	407.186
Q10295	pla1	Poly(A) polymerase pla1	2	14.4677	10.2557	13.8904	10.1725	7.68336	11.5917	12.9077	9.08999	9.94096	180.227	127.757	173.036	126.721	95.7131	144.4	160.793	113.236	123.836
Q10337	brc1	BRCT-containing protein 1	2	13.9866	9.3619	14.0221	11.1394	8.21487	9.77239	13.565	10.3334	9.6043	238.091	159.365	238.695	189.623	139.84	166.353	230.914	175.903	163.492
O42911	rsm25	37S ribosomal protein S25, mitochondrial	2	6.02263	9.31863	7.66723	11.9888	14.7698	18.9233	12.8768	10.6482	7.78456	125.599	194.335	159.896	250.021	308.016	394.636	268.54	222.064	162.343
O74432	get4	Golgi to ER traffic protein 4	2	16.0369	8.60179	14.9754	12.9081	8.13169	10.7306	12.5402	6.94898	9.12636	401.681	215.452	375.094	323.313	203.677	268.771	314.099	174.053	228.591
O74322	rps1202	40S ribosomal protein S12-B	2	7.49909	11.6532	11.8437	9.26589	13.3258	16.7832	10.0554	8.98961	10.5842	202.461	314.613	319.756	250.161	359.771	453.115	271.477	242.702	285.753
P56288	tif223	Probable translation initiation factor eIF-2B subunit gamma	2	13.5259	9.7038	14.9832	10.6423	9.29696	12.1077	12.0048	8.73713	8.99827	111.436	79.9466	123.442	87.6783	76.5947	99.7516	98.9035	71.9825	74.134
O14077	mug138	Putative zinc protease mug138	2	12.3191	11.8338	19.9649	5.37535	10.282	9.44548	12.6668	9.88781	8.22492	75.5607	72.5838	122.457	32.9704	63.0657	57.935	77.6933	60.6481	50.4486
P04551	cdc2	Cyclin-dependent kinase 1	2	14.8793	11.1054	16.147	9.22724	9.07753	12.2357	10.5669	7.93225	8.82865	125.861	93.9381	136.584	78.0511	76.7848	103.499	89.3833	67.0971	74.6795
O59676	pdp1	PWWP domain-containing protein 1	2	10.6319	9.89876	13.5362	8.57941	10.4013	11.7774	13.3845	11.8781	9.91247	87.4645	81.4334	111.357	70.5796	85.5676	96.8881	110.109	97.7163	81.5462
Q10341	cys2	Serine O-succinyltransferase	2	8.46264	8.67262	15.6042	7.24205	32.1241	7.61706	7.28933	5.20017	7.78789	131.487	134.749	242.447	112.522	499.122	118.349	113.257	80.7967	121.003
O14273	SPAC8C9.04	Meiotically up-regulated protein C8C9.04	2	11.5474	10.3037	14.5467	9.21824	8.09067	9.91953	14.4274	9.1291	12.8173	290.306	259.039	365.71	231.751	203.403	249.382	362.712	229.51	322.233
Q9UTD7	rrp15	Ribosomal RNA-processing protein 15	2	9.76845	9.79864	8.1476	14.382	11.9736	14.0722	12.2782	10.4422	9.13705	136.047	136.468	113.473	200.302	166.759	195.987	171.001	145.431	127.254
Q9Y825	SPAC25H1.06	Uncharacterized WD repeat-containing protein C25H1.06	2	13.2518	8.50015	11.5861	13.7161	11.0806	9.19563	12.9279	11.4393	8.30248	148.444	95.217	129.785	153.645	124.123	103.008	144.815	128.141	93.0028
O14310	npp106	Nucleoporin npp106	2	13.1946	8.53776	14.457	11.9131	7.66972	12.879	14.0942	7.3209	9.93368	215.589	139.5	236.216	194.651	125.317	210.432	230.289	119.618	162.309
O94615	ppr8	Pentatricopeptide repeat-containing protein 8, mitochondrial	2	13.4203	10.25	12.8651	13.6679	9.84877	11.5774	10.4538	8.59375	9.32308	99.3932	75.9135	95.2812	101.227	72.942	85.7449	77.4229	63.647	69.0486
P32390	act2	Actin-related protein 3	2	12.5428	8.64179	15.9983	10.0684	6.93058	11.5603	11.8918	8.41623	13.9498	250.592	172.654	319.629	201.157	138.466	230.962	237.586	168.147	278.702
Q9USQ9	SPBC577.10	Probable proteasome subunit beta type-7	2	14.6836	8.41747	15.1895	9.47625	7.57236	11.5863	12.6428	8.0862	12.3455	190.894	109.431	197.47	123.196	98.4444	150.627	164.363	105.124	160.498
O74350	bdc1	Bromodomain-containing protein 1	2	12.1866	8.85301	10.4485	13.3347	7.74919	11.2024	16.5851	8.89915	10.7414	174.637	126.865	149.728	191.089	111.047	160.532	237.667	127.526	153.927
Q09717	sbp1	Ran-specific GTPase-activating protein 1	2	12.3988	8.41556	19.4418	5.29775	4.80298	8.73565	13.1759	5.46389	22.2677	230.788	156.645	361.883	98.6107	89.4011	162.603	245.252	101.703	414.484
O94465	cms1	Protein cms1	2	14.9734	7.47235	10.4336	15.6155	10.1597	12.164	12.3453	9.8241	7.01211	59.1741	29.5302	41.2328	61.7114	40.1504	48.0714	48.7877	38.8242	27.7114
O13326	met17	Homocysteine synthase	2	10.9907	10.8644	14.6964	10.0867	9.8969	11.7469	12.183	9.01773	10.5174	138.862	137.266	185.681	127.44	125.042	148.416	153.926	113.935	132.882
O60084	tim44	Mitochondrial import inner membrane translocase subunit tim44	2	12.8763	9.78076	13.9496	9.60625	8.75463	12.0655	12.4693	8.34169	12.156	428.029	325.128	463.705	319.327	291.018	401.076	414.497	277.291	404.085
O74552	vps35	Vacuolar protein sorting-associated protein 35	2	18.2937	9.27362	14.3229	11.5227	9.11718	10.8902	10.3306	5.29221	10.9569	130.379	66.0929	102.079	82.122	64.978	77.6141	73.6261	37.7175	78.0897
Q9Y7I8	zuo1	Zuotin	2	13.3998	10.0317	16.3714	10.3163	6.30183	11.4581	12.7205	6.26626	13.1341	291.783	218.441	356.489	224.638	137.223	249.5	276.991	136.448	285.997
O74544	gtr2	GTP-binding protein gtr2	2	15.0242	9.67218	15.618	11.616	6.37563	11.5337	13.066	6.14124	10.953	108.409	69.7909	112.694	83.8165	46.0042	83.2233	94.2795	44.3129	79.0332
O13970	mrp4	37S ribosomal protein mrp4, mitochondrial	2	6.88615	9.9175	7.73138	11.6548	13.3424	17.7549	12.874	10.8675	8.97139	51.1718	73.698	57.4528	86.608	99.1489	131.939	95.6678	80.7578	66.6674
O94461	SPAC1687.21	Probable phosphatase C1687.21	2	7.64713	9.55493	14.937	7.08204	11.1016	13.6319	11.3281	10.8662	13.8511	137.51	171.816	268.595	127.348	199.628	245.128	203.7	195.395	249.068
Q9USM6	oca8	Probable cytochrome b5 2	2	15.9689	10.72	16.4457	8.82552	6.88971	9.88439	12.864	7.28478	11.117	140.2	94.1169	144.386	77.4841	60.4885	86.7805	112.94	63.9571	97.6022
Q9P7C0	SPAC2E1P5.05	Uncharacterized WD repeat-containing protein C2E1P5.05	2	14.4824	8.39831	13.2728	12.8642	7.42341	11.5246	13.934	7.29562	10.8047	244.406	141.731	223.992	217.097	125.278	194.49	235.152	123.122	182.341
B5BP45	SPBC460.01c	Uncharacterized amino-acid permease C460.01c	2	15.2262	10.4171	16.1566	9.71294	5.91722	9.48595	12.456	8.85341	11.7745	135.804	92.9116	144.103	86.6308	52.7763	84.6062	111.097	78.9645	105.018
O14156	ptc4	Protein phosphatase 2C homolog 4	2	9.75753	10.105	11.212	10.7857	11.5813	14.9506	11.2141	10.6385	9.75524	237.657	246.119	273.082	262.699	282.078	364.14	273.134	259.113	237.601
P78831	ght5	High-affinity glucose transporter ght5	2	13.6648	8.15835	15.5763	10.5733	7.03833	10.7961	12.3836	6.57841	15.2308	345.091	206.03	393.362	267.017	177.745	272.643	312.736	166.131	384.637
O74431	SPCC1672.11c	Probable cation-transporting ATPase C1672.11c	2	16.3731	8.20002	17.7701	11.7635	7.18137	12.7091	10.5608	5.60745	9.83461	82.443	41.2894	89.4777	59.2326	36.1602	63.9937	53.1767	28.2351	49.5201
A6X980	sfc7	Transcription factor tau subunit sfc7	2	9.01445	8.99106	9.88495	10.7729	11.8826	13.6586	12.4906	13.8685	9.43639	361.742	360.804	396.675	432.306	476.838	548.109	501.239	556.53	378.675
O43063	pre3	Probable proteasome subunit beta type-1	2	15.1362	9.7932	19.3644	7.95457	3.92425	10.7783	11.2274	4.67102	17.1506	235.269	152.22	300.989	123.641	60.9963	167.532	174.513	72.6036	266.579
O94674	SPBC776.06c	AFI1-like protein C776.06c	2	7.63795	10.9159	12.3601	7.33968	11.2217	14.0049	11.2903	15.0665	10.1629	214.781	306.958	347.57	206.393	315.558	393.82	317.485	423.673	285.784
O74482	SPCC1840.09	Uncharacterized protein C1840.09	2	12.9884	9.99637	13.3709	11.5436	8.32137	12.4838	13.6799	6.2995	11.3163	313.453	241.245	322.683	278.585	200.822	301.275	330.14	152.028	273.1
Q9US35	SPAC1039.06	D-serine dehydratase	2	12.8621	9.62946	21.3139	6.94092	7.84166	10.2986	6.55002	7.92419	16.6392	50.7045	37.9609	84.0228	27.3622	30.9131	40.5987	25.8213	31.2384	65.5944
O43047	mge1	GrpE protein homolog, mitochondrial	2	11.401	9.07267	15.7934	9.30992	8.70945	11.1137	13.6966	8.41946	12.4838	127.801	101.701	177.038	104.361	97.6296	124.581	153.533	94.3789	139.938
Q9P7J8	gad8	Serine/threonine-protein kinase gad8	2	11.7031	10.4418	15.8629	8.17402	9.94009	13.6068	10.1083	8.03007	12.133	84.1828	75.1096	114.105	58.7973	71.501	97.8761	72.7111	57.7619	87.2751
O42976	SPBC20F10.07	Uncharacterized membrane protein C20F10.07	2	10.2418	8.76683	10.5409	11.4092	10.9091	16.18	12.909	9.91875	9.12453	196.407	168.122	202.143	218.795	209.204	310.284	247.556	190.212	174.981
Q96WV2	SPCPB16A4.02c	Uncharacterized PH domain-containing protein PB16A4.02c	2	15.7846	7.298	13.9081	13.1359	7.43489	10.6623	15.2651	6.91703	9.59401	312.668	144.562	275.499	260.203	147.274	211.204	302.379	137.016	190.043
P46595	ubc4	Ubiquitin-conjugating enzyme E2 4	2	13.1265	9.21095	20.9557	8.54517	6.52147	9.61634	12.8164	5.51392	13.6935	635.057	445.622	1013.83	413.412	315.506	465.235	620.051	266.761	662.486
Q09140	gpt1	UDP-glucose:glycoprotein glucosyltransferase	2	18.5947	9.79579	15.9547	11.3559	6.63203	10.2137	11.7225	5.07533	10.6554	290.522	153.049	249.275	177.424	103.618	159.578	183.151	79.2965	166.479
O42965	SPBC19G7.17	Uncharacterized protein C19G7.17	2	14.3055	8.82413	14.4994	11.4326	7.17483	14.5002	14.5896	6.1256	8.54816	101.387	62.5391	102.761	81.0261	50.85	102.767	103.401	43.4139	60.5833
Q9UT59	SPAC513.07	Putative uncharacterized oxidoreductase C513.07	2	13.8873	8.62632	13.8118	9.27337	7.266	10.9871	14.9985	9.58267	11.567	292.871	181.922	291.279	195.567	153.234	231.708	316.306	202.09	243.937
O13685	ubc13	Ubiquitin-conjugating enzyme E2 13	2	11.3703	8.62035	16.0954	9.97238	8.19417	10.7057	10.6483	11.9207	12.4726	197.063	149.402	278.955	172.834	142.016	185.543	184.549	206.601	216.167
Q9UUJ3	rga9	Probable Rho-GTPase-activating protein 9	2	11.7446	9.48162	14.1616	10.1614	10.922	13.3155	10.3506	10.224	9.63875	158.239	127.749	190.803	136.907	147.156	179.404	139.457	137.75	129.866
O74489	zta1	Probable quinone oxidoreductase	2	11.0987	9.23957	16.9223	8.84473	6.8646	12.5233	11.2363	7.93643	15.334	266.185	221.596	405.853	212.126	164.636	300.351	269.484	190.342	367.76
O74919	rnc1	RNA-binding protein rnc1	2	10.15	9.06745	12.1386	12.2704	9.94496	11.5779	14.4631	8.62363	11.7639	160.448	143.335	191.882	193.967	157.206	183.02	228.627	136.319	185.96
Q9USL4	nup61	Nucleoporin nup61	2	9.50987	8.55239	14.042	15.0066	7.90485	13.7105	13.4688	7.08015	10.7249	44.415	39.9432	65.5818	70.087	36.9189	64.0338	62.9048	33.0672	50.0896
Q6E434	trf1	Telomeric DNA-binding factor trf1	2	11.1387	8.34237	11.331	11.5331	10.5862	12.4044	13.4275	11.5677	9.6691	178.958	134.031	182.048	185.294	170.082	199.293	215.731	185.851	155.347
O36022	mnn9	Mannan polymerase complex subunit mnn9	2	13.0563	9.19994	14.1499	11.639	9.174	12.8674	11.8417	8.03305	10.0386	175.185	123.441	189.858	156.168	123.093	172.65	158.888	107.784	134.694
P17609	ypt2	GTP-binding protein ypt2	2	12.5873	9.1991	14.1299	11.24	9.38119	11.6573	11.8428	9.63584	10.3266	141.552	103.45	158.9	126.402	105.498	131.094	133.18	108.362	116.13
O94552	fum1	Fumarate hydratase, mitochondrial	2	12.6167	9.17221	16.0379	9.66625	6.33881	10.8149	12.6924	7.22873	15.4322	237.137	172.396	301.44	181.682	119.141	203.271	238.559	135.867	290.055
P28040	pol1	DNA polymerase alpha catalytic subunit	2	13.3681	8.41091	13.2382	10.977	9.08008	11.5501	13.6059	10.2272	9.54243	160.599	101.045	159.039	131.873	109.085	138.759	163.456	122.865	114.639
Q10482	stm1	Seven transmembrane protein 1	2	14.5292	9.81637	15.0193	11.0161	7.34061	10.2206	11.4694	8.20121	12.3873	487.869	329.62	504.327	369.905	246.488	343.193	385.128	275.385	415.949
O14399	ubl1	Ubiquitin-like protein 1	2	14.6608	10.352	13.7096	9.25196	8.44113	11.3391	13.2614	9.17415	9.80997	489.761	345.822	457.985	309.073	281.986	378.796	443.012	306.474	327.714
Q09755	SPAC24H6.10c	Putative phospho-2-dehydro-3-deoxyheptonate aldolase	2	12.7043	9.12678	19.2974	8.61494	6.47228	10.598	12.326	6.53219	14.3281	556.506	399.795	845.315	377.374	283.516	464.243	539.934	286.14	627.638
Q9P7K7	SPBC21C3.17c	Uncharacterized protein C21C3.17c	2	7.21823	7.28491	8.30214	15.2162	12.2096	14.2599	16.1759	12.1387	7.19444	342.543	345.707	393.98	722.09	579.411	676.706	767.629	576.045	341.414
Q9P7D6	SPBP4H10.12	UPF0303 protein P4H10.12	2	10.3379	9.95977	18.5463	6.81306	6.57869	12.1566	10.1485	6.80615	18.6531	172.407	166.102	309.301	113.623	109.714	202.738	169.249	113.508	311.082
O14013	rrn5	RNA polymerase I-specific transcription initiation factor rrn5	2	13.6544	10.4675	13.1388	10.8083	9.12325	11.1912	13.7393	9.07105	8.80624	173.638	133.111	167.081	137.445	116.017	142.314	174.718	115.353	111.986
Q10107	mra1	Ribosomal RNA small subunit methyltransferase mra1	2	12.4904	9.40309	11.0763	12.2459	10.3364	12.8294	13.961	9.11415	8.54326	191.083	143.852	169.45	187.343	158.131	196.269	213.58	139.432	130.698
Q9P7R5	gfh1	Gamma-tubulin complex component gfh1	2	15.3654	9.34551	17.4306	10.2538	7.31917	10.9654	12.4903	6.56936	10.2604	293.589	178.566	333.05	195.921	139.848	209.517	238.654	125.522	196.047
Q9P7H0	nhp2	H/ACA ribonucleoprotein complex subunit nhp2	2	18.4705	7.63607	10.8581	16.5544	7.16776	8.46313	14.4317	8.18171	8.23676	856.199	353.971	503.326	767.379	332.262	392.309	668.981	379.263	381.816
O74879	enp2	Ribosome biogenesis protein enp2 homolog	2	11.9675	8.7848	11.7755	11.5158	9.9443	13.6987	13.1634	10.7767	8.3733	111.31	81.7071	109.524	107.108	92.4916	127.411	122.432	100.234	77.8797
O42661	smd1	Small nuclear ribonucleoprotein Sm D1	2	10.0062	9.24687	12.4469	12.0038	10.3338	13.5352	11.5668	10.5131	10.3474	220.943	204.178	274.836	265.052	228.178	298.868	255.404	232.137	228.478
P0CT43	Tf2-8	Transposon Tf2-8 polyprotein	2	13.5311	9.03922	15.2652	14.8823	8.64508	10.9171	10.5283	10.9295	6.26218	74.2603	49.6084	83.7776	81.6757	47.4453	59.9146	57.7808	59.9824	34.3676
P50519	hsp9	Heat shock protein hsp9	2	7.79432	8.17673	21.2147	4.94305	6.93201	9.72625	9.81985	5.19714	26.196	107.817	113.106	293.457	68.3757	95.8884	134.54	135.835	71.8905	362.361
O59667	his7	Histidine biosynthesis bifunctional protein his7	2	12.2904	9.38103	18.481	10.5287	6.09305	10.8316	11.3078	6.8257	14.2606	208.552	159.184	313.599	178.658	103.391	183.799	191.879	115.823	241.984
Q10334	SPBC582.08	Putative alanine aminotransferase	2	10.9694	9.81382	16.8474	9.13117	8.55141	11.0507	12.0214	9.43678	12.1779	135.542	121.263	208.173	112.828	105.664	136.547	148.54	116.604	150.474
O13959	pip1	RING-box protein pip1	2	15.9538	9.98105	13.0612	10.4108	8.26423	9.81524	13.756	9.3468	9.41079	409.905	256.445	335.583	267.488	212.334	252.185	353.436	240.149	241.793
Q9P7T6	SPAC694.04c	MYG1 protein C694.04c	2	12.7148	9.62182	14.7881	11.2492	8.03918	11.2877	13.2535	8.00054	11.0451	357.513	270.545	415.809	316.302	226.044	317.386	372.661	224.958	310.564
O36033	SPAC19B12.01	TPR repeat-containing protein C19B12.01	2	14.4858	9.49515	14.1499	10.0839	7.7824	11.4027	12.9574	8.93358	10.7091	253.834	166.383	247.948	176.7	136.37	199.809	227.052	156.543	187.655
Q9C0Z8	SPAPB1E7.11c	Uncharacterized protein PB1E7.11c	2	9.70737	9.82055	10.7283	12.3376	11.3376	15.2458	10.9572	10.5004	9.36519	174.68	176.717	193.051	222.01	204.015	274.342	197.171	188.952	168.523
O74329	rps29	40S ribosomal protein S29	2	9.70548	10.2961	11.7396	8.53966	10.4028	19.3194	12.0343	8.96328	8.99929	361.364	383.355	437.101	317.957	387.329	719.32	448.071	333.73	335.07
O94365	utp15	U3 small nucleolar RNA-associated protein 15	2	14.8762	9.1599	13.4406	12.2123	9.06297	12.7261	10.5489	8.12178	9.8514	147.098	90.5748	132.903	120.757	89.6163	125.838	104.309	80.3096	97.4125
O59792	cif1	Calnexin-independence factor 1	2	9.59643	9.70052	9.01881	13.836	11.3817	14.9738	12.2559	11.6616	7.57537	288.835	291.967	271.449	416.436	342.567	450.682	368.878	350.993	228.004
Q9UUJ9	ach1	Acetyl-CoA hydrolase	2	11.8776	9.13195	13.4894	9.72038	9.1904	11.5049	14.2485	8.38722	12.4496	402.149	309.188	456.723	329.111	311.167	389.532	482.423	283.973	421.516
Q9P7H1	clp1	Tyrosine-protein phosphatase CDC14 homolog	2	9.724	7.90947	11.7853	12.2164	9.63653	16.287	13.783	9.34805	9.31033	309.919	252.087	375.615	389.356	307.131	519.091	439.285	297.937	296.735
O94384	ely5	Uncharacterized protein ely5	2	13.6376	8.89423	12.9267	11.8503	8.3781	11.575	13.0899	9.23086	10.4174	138.97	90.6341	131.726	120.757	85.3746	117.952	133.389	94.0644	106.155
Q10478	SPAC17C9.06	SAM50-like protein SPAC17C9.06	2	13.7922	10.1036	15.7527	11.7948	8.45018	12.3992	11.6855	5.94708	10.0748	208.278	152.576	237.884	178.115	127.607	187.242	176.464	89.8078	152.142
O13844	SPAC19G12.05	Uncharacterized mitochondrial carrier C19G12.05	2	14.6375	9.70499	17.9414	10.7227	8.08417	10.25	11.2969	7.84153	9.5208	202.426	134.213	248.116	148.287	111.798	141.75	156.228	108.443	131.666
Q92375	trr1	Thioredoxin reductase	2	11.5371	9.00351	18.4507	7.91547	6.06069	11.6898	11.4405	7.59534	16.3069	316.57	247.049	506.273	217.194	166.301	320.759	313.918	208.41	447.449
Q09750	pst1	Paired amphipathic helix protein pst1	2	14.4545	9.60096	13.7546	11.388	8.49814	10.6879	12.3529	9.93944	9.32344	359.142	238.549	341.752	282.951	211.148	265.556	306.925	246.959	231.654
O60055	utp20	U3 small nucleolar RNA-associated protein 20	2	15.3451	7.07628	11.6725	17.9097	8.22177	10.6608	13.1719	8.15712	7.7849	97.1756	44.8119	73.9184	113.416	52.0659	67.5117	83.4133	51.6565	49.2994
Q10357	ccs1	Superoxide dismutase 1 copper chaperone	2	11.872	8.95647	12.3086	13.1827	8.80914	12.6429	12.8888	9.22883	10.1105	346.795	261.629	359.548	385.083	257.325	369.315	376.497	269.585	295.34
O13878	utp17	U3 small nucleolar RNA-associated protein 17	2	16.4349	7.34148	14.0629	13.7541	6.87783	12.0541	12.6004	8.3522	8.52216	196.816	87.9177	168.41	164.711	82.3653	144.354	150.896	100.022	102.057
O14159	lcb4	Sphingoid long chain base kinase 4	2	13.904	5.46864	12.057	8.24482	8.89596	14.6256	14.3336	17.0139	5.45644	1189.26	467.754	1031.28	705.213	760.907	1250.99	1226.01	1455.27	466.711
O14212	SPAC6B12.07c	Uncharacterized RING finger protein C6B12.07c	2	19.4364	10.3942	15.7974	10.1666	8.18513	12.3957	8.91553	6.39471	8.3142	201.503	107.76	163.777	105.401	84.8576	128.51	92.4298	66.2958	86.1957
O14443	fet5	GPN-loop GTPase 3	2	12.1899	8.78267	12.7374	10.8178	10.3602	13.0155	14.3536	7.52026	10.2227	94.3049	67.9454	98.5408	83.6899	80.1498	100.692	111.044	58.1791	79.0856
Q9C0U6	xks1	Xylulose kinase	2	11.9507	9.27781	16.3249	9.40855	8.25327	12.2221	10.9133	8.3618	13.2876	231.09	179.405	315.675	181.933	159.593	236.338	211.03	161.692	256.943
Q10132	idi1	Isopentenyl-diphosphate Delta-isomerase	2	11.1702	9.16703	16.1952	10.0113	7.97206	11.4581	11.8476	8.89827	13.2803	292.622	240.145	424.259	262.263	208.841	300.164	310.367	233.105	347.898
Q09732	dcc1	Sister chromatid cohesion protein dcc1	2	17.3948	8.686	13.3538	11.663	8.38566	11.1428	11.2522	8.0561	10.0658	245.771	122.724	188.675	164.787	118.481	157.436	158.982	113.825	142.219
Q9P4X3	utp7	Probable U3 small nucleolar RNA-associated protein 7	2	14.814	6.53684	11.346	15.2119	8.26432	12.8902	13.8647	9.81357	7.25834	235.43	103.886	180.315	241.754	131.339	204.856	220.342	155.961	115.352
P36614	ppe1	Serine/threonine-protein phosphatase ppe1	2	14.0579	9.22161	15.9045	13.2139	6.95977	11.95	10.7206	5.80426	12.1673	241.86	158.654	273.629	227.339	119.74	205.595	184.444	99.8596	209.333
Q9USK8	ags1	Cell wall alpha-1,3-glucan synthase ags1	2	18.179	9.74902	18.8529	10.5824	6.80052	10.5039	10.2223	5.83738	9.27263	208.338	111.727	216.061	121.278	77.9364	120.378	117.151	66.8985	106.268
O13960	ecm33	Cell wall protein ecm33	2	17.1295	10.2528	18.2819	11.0901	5.90031	8.7865	10.6365	5.08689	12.8355	690.151	413.085	736.58	446.823	237.724	354.009	428.546	204.951	517.143
O74388	SPBC3H7.13	Uncharacterized protein C3H7.13	2	17.7304	11.842	16.843	9.45036	6.0694	10.4918	11.403	7.24945	8.92055	160.192	106.99	152.174	85.3825	54.8361	94.7918	103.024	65.4977	80.5958
P17610	ypt3	GTP-binding protein ypt3	2	14.6346	10.1384	15.7134	10.7066	7.26061	11.2418	11.7275	7.16669	11.4103	238.052	164.915	255.6	174.158	118.104	182.864	190.764	116.576	185.604
P49740	ndk1	Nucleoside diphosphate kinase	2	12.6131	8.87655	15.5905	9.62827	8.29366	11.4979	11.2131	8.9536	13.3333	163.016	114.723	201.497	124.439	107.19	148.602	144.921	115.719	172.324
O36032	grx1	Glutaredoxin-1	2	11.6529	8.01461	19.3952	7.06628	5.79779	10.7662	11.744	6.35593	19.2071	258.77	177.976	430.699	156.917	128.748	239.079	260.792	141.143	426.522
Q9P6P6	mrpl9	54S ribosomal protein L9, mitochondrial	2	7.43174	8.80118	8.01303	17.2212	12.5148	18.0566	10.7011	9.08905	8.17123	409.138	484.53	441.14	948.074	688.978	994.069	589.126	500.378	449.849
O13741	nop12	Nucleolar protein 12	2	13.0592	7.95062	10.2281	15.8662	9.94457	10.7887	15.2882	11.041	5.83345	214.978	130.881	168.373	261.186	163.705	177.602	251.67	181.754	96.029
O74534	sly1	Protein sly1	2	11.9126	7.62294	13.8474	11.1763	9.73831	12.5857	12.5171	9.30314	11.2965	130.187	83.3073	151.332	122.14	106.425	137.543	136.793	101.669	123.454
P87232	mrpl4	54S ribosomal protein L4, mitochondrial	2	7.58292	9.63733	11.0018	15.9245	12.053	16.3568	10.9795	9.09243	7.37164	45.8273	58.2431	66.4893	96.2396	72.8423	98.8524	66.3543	54.95	44.5504
P30655	pts1	Probable proteasome subunit beta type-5	2	13.3342	10.5319	13.1097	11.0895	7.83639	10.4132	12.4705	10.678	10.5367	412.678	325.95	405.732	343.209	242.528	322.277	385.949	330.472	326.099
O60085	fma2	Methionine aminopeptidase 2	2	8.88681	8.84917	17.5519	9.43919	7.57697	9.22819	17.3554	11.6452	9.46722	307.275	305.974	606.883	326.375	261.985	319.079	600.089	402.651	327.344
Q9UTS0	psp3	Subtilase-type proteinase psp3	2	13.3767	8.99126	16.3317	10.4095	6.86567	10.6526	11.5757	6.06325	15.7336	396.492	266.505	484.078	308.543	203.502	315.746	343.109	179.717	466.351
Q9P6Q3	SPAC644.07	Probable mitochondrial chaperone bcs1	2	6.47295	11.3506	8.75185	10.2304	14.9254	17.7074	9.33475	11.9793	9.24725	102.152	179.127	138.115	161.449	235.543	279.445	147.314	189.05	145.934
Q10094	SPAC11D3.15	Uncharacterized protein C11D3.15	2	6.26485	12.9569	25.1198	4.42129	6.66508	10.7985	6.30017	4.99611	22.4773	120.122	248.435	481.648	84.7739	127.796	207.051	120.799	95.7955	430.98
Q09838	prz1	Transcriptional regulator prz1	2	16.8635	10.9824	15.2009	9.43246	8.60322	10.3161	9.7532	8.72474	10.1233	482.245	314.064	434.7	269.739	246.026	295.01	278.911	249.501	289.496
Q09720	SPAC31A2.04c	Probable proteasome subunit beta type-4	2	11.4411	9.73719	16.187	9.37444	7.92108	12.2545	13.1154	7.12284	12.8466	529.581	450.713	749.259	433.922	366.65	567.233	607.083	329.701	594.64
O42940	pho88	SRP-independent targeting protein 3 homolog	2	9.20614	10.5166	9.65625	15.4484	11.1734	14.9786	8.88133	12.6977	7.4415	159.608	182.328	167.412	267.831	193.716	259.687	153.977	220.143	129.014
O14173	SPAC4D7.07c	Uncharacterized protein C4D7.07c	2	14.5577	7.73729	16.2716	11.1943	7.32262	11.0884	14.2284	6.8845	10.7152	338.958	180.154	378.866	260.646	170.499	258.18	331.292	160.297	249.49
Q9USP8	idh2	Isocitrate dehydrogenase [NAD] subunit 2, mitochondrial	2	12.5359	8.93892	17.057	9.77925	5.91469	10.2964	12.35	7.42158	15.7063	279.315	199.17	380.052	217.894	131.787	229.416	275.173	165.362	349.956
P78963	skb1	Protein arginine N-methyltransferase skb1	2	10.8865	9.59799	14.4894	12.1316	8.58542	14.9917	12.5782	7.78136	8.95781	71.1758	62.7516	94.7318	79.3164	56.1315	98.0157	82.2365	50.8745	58.5661
O94288	noc3	Nucleolar complex-associated protein 3	2	13.8546	9.3616	10.8529	16.2094	9.01612	13.1217	11.4205	6.9081	9.25511	491.261	331.947	384.825	574.759	319.697	465.275	404.953	244.95	328.171
O94700	mbf1	Multiprotein-bridging factor 1	2	10.7575	6.36977	10.9994	16.7566	9.74233	11.5782	14.7582	9.06998	9.96796	432.984	256.379	442.719	674.443	392.123	466.016	594.007	365.061	401.204
Q09699	snf5	SWI/SNF chromatin-remodeling complex subunit snf5	2	7.70968	9.18559	7.37009	16.1995	11.8752	12.4326	17.4551	8.88596	8.8863	42.6108	50.7681	40.7339	89.5331	65.6336	68.7139	96.473	49.112	49.1139
P50582	hsk1	Cell cycle serine/threonine-protein kinase hsk1	2	21.7151	18.4456	22.8403	7.55296	4.9043	8.69637	4.95331	5.61584	5.27621	70.8667	60.1968	74.5389	24.6489	16.0051	28.3804	16.165	18.3272	17.2188
Q9URX2	SPAC922.04	Uncharacterized protein C922.04	2	11.9016	10.021	21.1403	6.63144	6.29662	10.8308	11.1055	6.01193	16.0608	301.123	253.542	534.875	167.783	159.312	274.033	280.982	152.109	406.358
Q9USN5	gdh2	Probable NAD-specific glutamate dehydrogenase	2	10.5969	9.96923	18.4149	7.86682	5.86692	12.9721	11.296	5.59306	17.424	515.216	484.7	895.326	382.481	285.247	630.7	549.206	271.932	847.149
O94716	fta4	Inner kinetochore subunit fta4	2	16.443	8.71653	15.9178	8.95525	8.30805	9.9202	13.3976	8.36706	9.97454	268.749	142.465	260.164	146.367	135.789	162.138	218.973	136.753	163.026
P13681	dis2	Serine/threonine-protein phosphatase PP1-1	2	13.5846	9.7994	14.2347	11.2275	8.4596	10.1513	12.5842	9.25476	10.7038	297.2	214.388	311.422	245.632	185.076	222.087	275.313	202.473	234.175
P78871	rst2	Zinc finger protein rst2	2	13.982	9.58069	13.9007	13.5871	9.26783	13.8544	10.2658	5.78506	9.77646	284.404	194.878	282.75	276.37	188.514	281.809	208.813	117.672	198.86
Q9P7H9	SPAC105.03c	Uncharacterized transcriptional regulatory protein C105.03c	2	19.9798	6.87559	14.3422	11.0574	8.15888	10.5284	12.2608	7.15938	9.63756	153.551	52.8409	110.224	84.9796	62.7034	80.9137	94.2277	55.022	74.0675
P33277	gap1	GTPase-activating protein	2	15.839	8.68171	14.3891	11.0241	7.86922	11.34	12.1792	6.45828	12.2194	181.825	99.6621	165.181	126.551	90.3351	130.178	139.811	74.1382	140.273
O60185	mri1	Methylthioribose-1-phosphate isomerase	2	20.6568	10.7448	20.7179	8.95096	4.94447	9.18068	8.83561	5.06292	10.9059	365.03	189.874	366.11	158.174	87.3748	162.234	156.136	89.468	192.721
Q10951	byr4	Protein byr4	2	12.1295	7.90728	13.3464	12.0704	7.98414	15.1882	13.1942	8.1556	10.0243	248.757	162.165	273.713	247.543	163.741	311.485	270.59	167.258	205.581
Q9Y7R3	cnd2	Condensin complex subunit 2	2	12.7572	9.6383	12.5745	11.0611	9.28643	12.1188	11.1832	11.5946	9.78579	246.328	186.105	242.8	213.577	179.311	234.001	215.936	223.879	188.953
Q9P7K8	spt4	Transcription elongation factor spt4	2	14.9056	10.3987	16.8698	10.7571	7.67671	9.28287	12.3415	8.40825	9.35945	420.596	293.422	476.019	303.537	216.616	261.937	348.244	237.258	264.098
O74767	sec28	Probable coatomer subunit epsilon	2	17.5652	9.74254	16.1288	11.2735	7.19015	11.0347	11.5901	4.96958	10.5056	313.676	173.98	288.024	201.319	128.4	197.055	206.973	88.7458	187.606
Q10492	pnn1	Pinin homolog 1	2	14.0884	8.95798	13.651	11.6741	9.09385	10.6847	13.6464	8.30052	9.90305	365.145	232.175	353.811	302.573	235.697	276.929	353.691	215.135	256.67
Q9P7X0	sdh4	Succinate dehydrogenase [ubiquinone] cytochrome b small subunit, mitochondrial	2	13.3594	10.3246	16.2161	9.07699	6.49236	11.7695	12.6675	5.88507	14.2085	249.999	193.207	303.457	169.86	121.493	220.247	237.05	110.129	265.887
Q9UT74	lys2	Homoaconitase, mitochondrial	2	13.0943	9.75516	17.414	9.04693	6.56129	10.3514	11.3974	7.18773	15.1917	180.598	134.544	240.176	124.776	90.494	142.768	157.194	99.1339	209.526
O13750	SPAC16E8.17c	Succinate--CoA ligase [ADP-forming] subunit alpha, mitochondrial	2	9.27294	6.62221	9.91121	15.046	10.6781	15.3217	12.6464	11.2092	9.29221	105.775	75.5386	113.056	171.627	121.804	174.772	144.256	127.862	105.995
Q9P6R2	SPBC13E7.08c	Uncharacterized protein C13E7.08c	2	15.9194	9.82626	15.8142	9.74694	8.50914	10.689	9.92024	10.1249	9.45002	143.519	88.5871	142.57	87.872	76.7127	96.3646	89.4343	91.2792	85.1951
O94368	ppr1	Pentatricopeptide repeat-containing protein 1, mitochondrial	2	6.17305	9.30386	7.76849	14.8064	11.7326	19.2664	12.1054	12.2999	6.54393	43.0965	64.9539	54.2348	103.37	81.9096	134.506	84.5122	85.8707	45.6857
P78870	SPBC1539.07c	Probable S-(hydroxymethyl)glutathione dehydrogenase 1	2	13.0698	9.00543	16.7333	9.43407	7.173	11.5964	12.4183	8.18208	12.3876	173.938	119.848	222.694	125.552	95.4609	154.329	165.267	108.89	164.858
Q9P7M8	nup184	Nucleoporin nup184	2	14.851	8.0882	15.0486	13.2723	7.29037	13.481	11.3452	6.36697	10.2564	331.738	180.672	336.153	296.474	162.85	301.135	253.426	142.224	229.104
Q9P791	SPBP35G2.12	Uncharacterized Nudix hydrolase P35G2.12	2	12.6927	9.54185	15.1989	8.36117	8.69578	11.4318	12.4004	9.51208	12.1654	133.316	100.221	159.639	87.8203	91.3348	120.072	130.245	99.9087	127.777
Q10302	SPAC22H10.09	Uncharacterized protein C22H10.09	2	11.1734	8.82539	13.5386	12.7052	11.4699	14.5489	11.0826	9.63887	7.01713	74.6705	58.9789	90.4763	84.9068	76.6518	97.2283	74.0637	64.4152	46.8945
P37202	dis3	Exosome complex exonuclease dis3	2	12.7105	8.52685	14.5816	11.9897	9.13553	11.4956	12.0505	9.53527	9.97438	140.857	94.4937	161.592	132.869	101.239	127.393	133.543	105.669	110.535
Q9UTE6	mak16	Protein mak16	2	10.2757	8.5624	8.62044	15.7215	12.4096	14.0444	11.4122	11.9165	7.0373	344.107	286.733	288.676	526.471	415.566	470.311	382.166	399.052	235.661
O43006	mug178	Meiotically up-regulated gene 178 protein	2	7.00765	9.99242	7.21795	13.3958	13.9705	18.5319	11.3712	11.6835	6.82917	70.3617	100.331	72.4733	134.503	140.274	186.073	114.175	117.31	68.5697
Q10428	par1	Serine/threonine-protein phosphatase 2A 56 kDa regulatory subunit delta 1 isoform	2	17.6182	8.27631	13.5239	13.9528	7.43478	12.2181	10.3998	6.33501	10.241	238.513	112.043	183.085	188.891	100.651	165.407	140.791	85.7624	138.641
Q9UTN2	mkt1	Post-transcriptional regulator mkt1	2	13.2042	8.98665	14.7566	12.8223	8.38025	11.045	11.0008	8.05307	11.7511	82.3965	56.0783	92.0837	80.0134	52.2943	68.9229	68.6469	50.2526	73.3291
O94691	jmj3	Lid2 complex component jmj3	2	12.4964	8.26361	12.7679	9.31926	9.56743	11.5104	14.8063	11.2285	10.0402	226.105	149.518	231.017	168.619	173.109	208.265	267.899	203.164	181.664
Q10424	zip1	Transcription factor zip1	2	8.10381	10.3608	10.8786	8.22023	11.4062	13.7985	13.639	13.1285	10.4643	266.015	340.103	357.101	269.837	374.418	452.95	447.714	430.955	343.501
P36618	cdc16	Cell division control protein 16	2	9.09528	8.57359	13.779	12.9974	7.71069	13.4434	14.6088	8.48503	11.3069	61.9322	58.3799	93.8246	88.5025	52.5042	91.5399	99.475	57.7769	76.9918
O94473	SPCC1919.04	Uncharacterized membrane protein C1919.04	2	12.5049	8.5466	11.4583	10.3957	10.9462	13.3406	11.3697	12.0933	9.34469	451.346	308.478	413.57	375.218	395.087	481.511	410.375	436.491	337.283
Q9UU99	SPCC23B6.04c	CRAL-TRIO domain-containing protein C23B6.04c	2	32.0519	0.75885	11.1718	29.5821	1.51635	7.68867	9.36874	1.21392	6.64768	1813.19	42.9284	631.991	1673.47	85.7803	434.951	529.993	68.6717	376.062
Q9P7R8	SPBC211.03c	Uncharacterized protein C211.03	2	16.311	9.97216	17.0144	11.0977	7.09644	10.1432	10.8522	5.42294	12.0899	104.302	63.7678	108.8	70.9652	45.3787	64.8616	69.3953	34.6774	77.3099
O14094	SPAC2F3.11	Putative exopolyphosphatase	2	13.8462	9.59446	16.9024	11.6241	7.771	10.1211	10.5524	7.01652	12.5719	142.1	98.4653	173.465	119.295	79.7516	103.87	108.296	72.0087	129.022
Q09718	apm4	AP-2 complex subunit mu	2	6.42851	12.8007	7.88881	6.34778	9.01225	8.24668	5.30691	39.4204	4.54794	79.1689	157.644	97.1528	78.1746	110.988	101.56	65.356	485.473	56.009
O74779	mug164	Microtubule-associated protein mug164	2	8.39583	5.77411	7.62596	14.9728	19.2316	11.2073	12.8389	11.9728	7.98067	254.237	174.848	230.924	453.398	582.36	339.371	388.778	362.554	241.666
Q9UUG8	tup12	Transcriptional repressor tup12	2	13.8387	10.0594	12.3654	10.0822	8.04561	9.82477	12.0464	12.9647	10.7729	149.004	108.312	133.141	108.557	86.6289	105.786	129.707	139.594	115.994
Q10146	rrp6	Exosome complex exonuclease rrp6	2	11.7091	9.21678	12.4461	10.4652	9.93517	14.3217	11.8378	10.1939	9.87424	439.771	346.165	467.452	393.054	373.146	537.898	444.605	382.865	370.858
Q10185	abc2	ATP-binding cassette transporter abc2	2	10.9434	10.2362	14.5521	8.01939	10.6232	14.4973	10.8313	9.84897	10.4481	178.355	166.83	237.171	130.7	173.138	236.278	176.529	160.519	170.283
Q09735	SPAC13A11.05	Putative aminopeptidase C13A11.05	2	12.3186	9.39037	14.5522	9.91691	8.29448	11.0777	13.881	8.36522	12.2035	234.524	178.776	277.048	188.8	157.912	210.9	264.269	159.259	232.332
O59739	bag102	BAG family molecular chaperone regulator 1B	2	13.2177	9.07013	13.2759	12.6519	9.2854	13.8005	10.9375	8.05975	9.7013	246.591	169.214	247.677	236.035	173.23	257.464	204.052	150.364	180.989
Q09724	mrp11	54S ribosomal protein L11, mitochondrial	2	8.63461	8.92583	8.75625	12.6233	12.7836	17.4818	10.7517	12.5583	7.48469	210.041	217.125	213	307.068	310.966	425.253	261.539	305.486	182.069
O14105	SPAC31G5.05c	Ribulose-phosphate 3-epimerase	2	13.0493	10.1416	15.7045	9.05596	7.72462	10.4828	14.6509	7.57833	11.6121	163.269	126.888	196.49	113.306	96.6483	131.157	183.308	94.8179	145.287
O43032	srp101	Signal recognition particle receptor subunit alpha homolog	2	14.574	8.20216	14.0435	11.7101	8.83831	11.9768	13.7615	7.44384	9.44982	101.974	57.3905	98.2621	81.9353	61.8416	83.8018	96.2893	52.0845	66.1204
O59701	cys11	Cysteine synthase 1	2	12.9113	9.08572	16.1664	9.71311	8.61562	11.2438	13.8956	7.2722	11.0962	190.327	133.934	238.312	143.182	127.004	165.746	204.837	107.2	163.571
O14119	SPAC3A11.04	Seipin homolog	2	8.22169	8.88118	12.7462	11.6397	10.7809	15.5494	13.3022	11.3404	7.53846	176.879	191.067	274.218	250.413	231.937	334.526	286.18	243.974	162.181
Q09900	rpl3802	60S ribosomal protein L38-2	2	9.91243	8.18276	11.4132	12.7644	11.8459	17.3053	10.774	9.59831	8.20376	251.776	207.842	289.894	324.215	300.886	439.553	273.66	243.797	208.375
Q9USR7	rpl3801	60S ribosomal protein L38-1	2	10.2379	8.89479	10.8861	13.061	12.4632	15.1057	10.7451	10.7597	7.84662	341.284	296.511	362.893	435.392	415.464	503.552	358.19	358.677	261.57
Q09780	erg12	Putative mevalonate kinase	2	17.6512	7.87613	17.1436	12.8604	6.486	11.0263	12.8712	6.37795	7.70716	116.944	52.1817	113.581	85.2041	42.9717	73.0528	85.2755	42.2558	51.0622
Q9Y7U7	snd1	Staphylococcal nuclease domain-containing protein 1	2	16.8035	13.7755	18.3485	7.28845	7.23698	10.6297	9.43479	7.71195	8.77053	297.927	244.24	325.319	129.224	128.312	188.465	167.279	136.733	155.502
P40386	thi4	Probable thiamine biosynthetic bifunctional enzyme	2	13.2593	8.59893	12.9631	9.41596	8.74866	13.4985	12.7039	11.0239	9.78769	383.071	248.431	374.517	272.035	252.757	389.984	367.028	318.49	282.775
O14021	prw1	RbAp48-related WD40 repeat-containing protein prw1	2	15.1334	10.3381	13.7641	11.0844	7.70559	10.251	12.159	9.42476	10.1397	557.056	380.542	506.652	408.013	283.641	377.335	447.571	346.923	373.24
O14324	SPBC16E9.09c	Uncharacterized membrane protein C16E9.09c	2	11.2718	10.3492	13.4991	10.7276	9.4824	12.8368	12.3892	8.41942	11.0244	351.491	322.723	420.948	334.524	295.693	400.293	386.338	262.546	343.778
Q9C100	ogm2	Dolichyl-phosphate-mannose--protein mannosyltransferase 2	2	17.0833	9.43662	14.5311	11.3776	8.30404	11.224	11.1869	7.13801	9.7184	683.461	377.535	581.352	455.189	332.223	449.042	447.559	285.573	388.808
O14110	gcv1	Probable aminomethyltransferase, mitochondrial	2	15.0268	8.87559	20.3171	7.52751	5.40122	10.7762	11.2173	6.59774	14.2605	234.888	138.737	317.581	117.664	84.4278	168.446	175.34	103.131	222.91
O43044	nup120	Nucleoporin nup120	2	13.1753	8.41403	14.2378	12.4152	8.79864	12.6582	12.5604	7.98103	9.75937	254.973	162.831	275.534	240.262	170.274	244.965	243.073	154.451	188.866
O13867	SPAC1B3.01c	Uracil phosphoribosyltransferase 1	2	11.5792	8.81312	15.6758	10.1207	8.76264	10.58	14.0839	9.15617	11.2286	239.783	182.503	324.615	209.58	181.458	219.092	291.651	189.607	232.524
O13753	vma6	V-type proton ATPase subunit d	2	15.749	10.1922	17.2596	14.1888	7.20054	10.2978	8.90747	5.40801	10.7967	127.148	82.2859	139.345	114.552	58.1332	83.1387	71.914	43.6613	87.1665
Q9USS7	SPBC4.03c	Uncharacterized protein C4.03c	2	14.5825	8.62955	16.4933	10.2476	7.32424	10.6422	10.7707	8.15964	13.1503	223	131.965	252.219	156.708	112.004	162.743	164.708	124.779	201.098
O14089	kap104	Importin subunit beta-2	2	15.2713	9.4721	12.8299	13.0328	8.11281	11.4934	12.1721	8.04619	9.5694	40.1237	24.887	33.7093	34.2425	21.3156	30.1977	31.9811	21.1406	25.1426
O94643	mis17	Inner kinetochore subunit mis17	2	14.6275	9.66295	16.1949	8.75177	8.74728	10.4672	12.5033	8.44467	10.6004	531.231	350.931	588.154	317.84	317.677	380.138	454.086	306.687	384.977
O94699	SPBC83.16c	Inclusion body clearance protein IML2	2	13.5814	8.01861	16.0494	9.64903	7.08382	10.7813	15.8461	7.85583	11.1344	260.549	153.831	307.896	185.109	135.897	206.831	303.995	150.708	213.605
O94441	ypp1	Putative cargo-transport protein ypp1	2	14.9133	8.49799	15.2324	10.8664	8.344	10.988	12.2215	7.6288	11.3075	290.409	165.483	296.623	211.604	162.484	213.971	237.992	148.557	220.193
O42926	vps13b	Vacuolar protein sorting-associated protein 13b	2	6.87697	10.0363	11.4889	7.03271	14.755	17.0735	11.1618	12.2519	9.32295	310.298	452.852	518.393	317.325	665.765	770.378	503.637	552.82	420.664
Q9UT52	mod21	Gamma-tubulin complex subunit mod21	2	14.011	8.37042	15.467	11.2955	8.30297	12.8375	12.0525	7.52293	10.1403	203.827	121.77	225.009	164.323	120.789	186.756	175.335	109.441	147.517
Q10329	pre6	Probable proteasome subunit alpha type-4	2	10.6645	10.1471	15.3989	9.32715	8.09325	12.12	11.6464	7.90026	14.7024	221.855	211.09	320.344	194.033	168.364	252.133	242.281	164.35	305.855
O94661	gyp10	GTPase-activating protein gyp10	2	9.87033	10.8706	12.755	12.0788	10.8864	14.642	10.5164	9.30518	9.07527	123.444	135.954	159.522	151.064	136.151	183.122	131.525	116.376	113.5
Q10071	SPAC3H1.05	Probable CAAX prenyl protease 1	2	15.9414	9.06977	16.0636	11.7515	7.23601	10.6229	11.5588	6.50777	11.2483	347.338	197.616	350.001	256.047	157.661	231.455	251.848	141.794	245.082
O43079	apl2	AP-1 complex subunit beta-1	2	15.3186	8.25894	14.4033	12.1427	8.88217	10.601	11.6608	9.12022	9.61227	174.484	94.0723	164.059	138.309	101.171	120.749	132.821	103.883	109.487
O43056	SPBC4C3.03	Probable homoserine kinase	2	12.3054	9.10519	18.3832	9.86725	7.1262	10.1346	11.9398	6.73204	14.4064	194.233	143.719	290.166	155.748	112.482	159.967	188.462	106.261	227.395
O14142	sym1	Protein sym1	2	17.0817	8.53057	18.7311	13.4636	6.56665	11.2882	9.90222	5.21074	9.22522	259.169	129.429	284.195	204.274	99.6316	171.269	150.24	79.0591	139.968
Q9URY2	alp7	Microtubule protein alp7	2	5.86073	10.359	7.89894	13.3394	12.9762	16.8664	12.945	8.98072	10.7736	98.3541	173.844	132.559	223.86	217.765	283.051	217.241	150.714	180.802
O74805	myo51	Myosin-51	2	12.7732	6.46654	31.5392	7.61069	5.29708	20.7275	5.0428	3.35053	7.19253	41.1262	20.8205	101.548	24.5044	17.0552	66.7368	16.2365	10.7878	23.158
Q9C1X2	SPBC713.03	Putative D-lactate dehydrogenase C713.03, mitochondrial	2	13.539	9.38187	16.3569	10.4703	6.73008	10.9912	12.319	7.96217	12.2494	175.046	121.298	211.479	135.371	87.0132	142.105	159.273	102.943	158.373
O60116	rbk1	Ribokinase	2	10.461	12.2187	17.3807	7.97931	8.77039	12.5705	9.24778	6.93513	14.4365	103.648	121.063	172.208	79.059	86.897	124.548	91.6269	68.7132	143.037
Q9HE06	SPAC20H4.09	Putative pre-mRNA-splicing factor ATP-dependent RNA helicase C20H4.09	2	15.4121	10.4625	17.0499	11.7192	7.35013	9.96842	10.372	9.02315	8.64255	36.9726	25.0988	40.9014	28.1134	17.6324	23.9135	24.8817	21.6459	20.7328
Q9USK2	set9	Histone-lysine N-methyltransferase set9	2	11.3351	8.21086	12.4828	10.4592	9.89421	13.9495	12.9092	11.8193	8.93982	223.415	161.837	246.038	206.151	195.016	274.946	254.442	232.959	176.205
O94403	SPCC126.11c	Uncharacterized RNA-binding protein C126.11c	2	7.49881	10.2997	7.6065	13.0128	14.0023	16.8952	11.3524	11.659	7.67324	274.46	376.974	278.402	476.276	512.492	618.373	415.503	426.727	280.844
Q10100	ntf2	Nuclear transport factor 2	2	16.1719	9.24064	19.4146	8.20754	5.64681	9.61058	11.5343	4.73769	15.4359	727.422	415.649	873.28	369.18	253.997	432.289	518.82	213.104	694.313
Q9UTF7	SPAC1B2.03c	Putative elongation of fatty acids protein 1	2	12.89	7.67072	13.357	16.0656	7.68146	14.8323	12.0488	8.25416	7.19997	103.546	61.6192	107.298	129.055	61.7055	119.148	96.7886	66.306	57.8377
Q09708	SPAC12G12.16c	Uncharacterized protein C12G12.16c	2	13.2018	7.84808	11.4689	11.307	8.34187	11.0025	16.4432	8.558	11.8287	110.389	65.6226	95.8986	94.5447	69.7515	91.9986	137.492	71.5587	98.9067
P48011	rpc10	DNA-directed RNA polymerases I, II, and III subunit RPABC4	2	13.6546	8.36774	10.4902	12.8959	9.96889	9.85624	14.5918	9.72706	10.4476	630.161	386.173	484.126	595.148	460.066	454.868	673.414	448.906	482.159
P28758	sod1	Superoxide dismutase [Cu-Zn]	2	12.074	9.19893	16.3619	8.54314	8.17501	11.7744	11.4656	7.24384	15.1631	174.151	132.682	235.999	123.223	117.914	169.83	165.376	104.483	218.708
Q10077	snt2	Lid2 complex component snt2	2	11.7356	7.56434	13.9326	10.6312	9.45456	12.7228	14.564	9.87053	9.52437	341.172	219.906	405.041	309.063	274.858	369.87	423.398	286.951	276.887
O59666	ccc2	Copper-transporting ATPase ccc2	2	15.9012	11.6958	17.2791	12.2804	5.49058	10.3887	11.3448	5.0472	10.5723	93.5766	68.8283	101.685	72.2689	32.3114	61.1361	66.7626	29.7022	62.217
Q1MTN9	rlf2	Chromatin assembly factor 1 subunit rlf2	2	12.976	9.43512	11.5722	11.9525	8.32385	12.1443	12.8585	10.0209	10.7166	164.433	119.562	146.644	151.463	105.48	153.893	162.944	126.985	135.802
O94298	sur2	Sphingolipid C4-hydroxylase sur2	2	13.4593	8.63644	16.3715	10.3222	7.41724	12.3527	12.9062	6.25056	12.2838	322.448	206.906	392.216	247.293	177.697	295.939	309.198	149.747	294.288
P00046	cyc1	Cytochrome c	2	12.9447	7.48658	20.4889	7.37566	7.71416	9.41191	10.0407	6.41819	18.1192	164.423	95.0938	260.248	93.6849	97.9844	119.549	127.535	81.5231	230.148
O13981	emc1	ER membrane protein complex subunit 1	2	18.0116	9.47282	15.1516	9.69077	7.89467	11.7003	11.944	6.47451	9.6598	81.5264	42.8772	68.5812	43.8637	35.734	52.9595	54.0627	29.3058	43.7235
Q10066	aru1	Arginase	2	16.11	9.98342	16.9829	9.40445	6.15971	10.2766	13.4247	7.10917	10.5491	521.302	323.053	549.547	304.318	199.322	332.539	434.41	230.045	341.356
Q09904	nup124	Nucleoporin nup124	2	10.516	8.86452	12.1577	15.3579	7.399	14.4404	12.4076	8.80191	10.055	98.866	83.3394	114.3	144.386	69.5613	135.76	116.649	82.7507	94.5317
O60071	SPBC13G1.09	Uncharacterized protein C13G1.09	2	15.8274	8.96163	12.6532	12.3481	8.28947	12.0224	12.034	9.76443	8.09954	204.028	115.523	163.11	159.177	106.858	154.978	155.128	125.872	104.41
O43001	syj1	Inositol-1,4,5-trisphosphate 5-phosphatase 1	2	9.8081	8.61786	13.4271	12.1928	10.4164	16.141	10.0981	10.1878	9.11084	88.5118	77.7706	121.171	110.032	94.001	145.662	91.1287	91.9384	82.2194
O60147	SPBC18H10.17c	Uncharacterized protein C18H10.17c	2	6.98618	9.44297	9.0906	14.9076	12.6186	16.7697	10.8543	11.5581	7.77186	129.604	175.181	168.644	276.559	234.094	311.104	201.363	214.42	144.18
Q9HDW6	vma5	V-type proton ATPase subunit C	2	12.5271	9.62363	14.685	10.3628	9.17329	11.9892	10.615	9.97823	11.0457	108.511	83.3605	127.203	89.7629	79.4597	103.851	91.9478	86.4321	95.6791
O94462	puf3	mRNA-binding protein puf3	2	11.414	9.35173	13.1002	11.976	10.4967	15.4587	9.1265	9.35113	9.72504	91.3245	74.8243	104.816	95.8217	83.9857	123.686	73.0222	74.8195	77.8111
P50524	rpn12	26S proteasome regulatory subunit rpn12	2	12.8233	8.2387	13.3956	9.94642	10.0362	11.9954	13.2452	9.94472	10.3744	154.446	99.2281	161.339	119.796	120.877	144.474	159.528	119.776	124.951
O13784	rps2401	40S ribosomal protein S24-A	2	8.34956	9.31301	9.19222	11.195	12.8115	18.9384	10.9963	11.2668	7.93721	187.24	208.845	206.137	251.049	287.3	424.696	246.592	252.66	177.993
P05767	rpl39	60S ribosomal protein L39	2	10.3742	10.517	11.4624	12.197	12.1251	16.7192	9.2699	8.0971	9.23796	481.455	488.082	531.957	566.048	562.713	775.917	430.204	375.776	428.722
O43090	SPBC947.15c	Probable NADH-ubiquinone oxidoreductase C947.15c, mitochondrial	2	11.149	9.69433	13.7524	10.0791	8.51634	12.4304	12.8544	9.3371	12.1869	155.744	135.423	192.111	140.797	118.967	173.644	179.567	130.432	170.242
Q10231	erg7	Lanosterol synthase	2	14.5647	10.5193	14.8832	10.6664	7.47864	12.581	7.85623	9.67467	11.7758	49.7553	35.9357	50.8437	36.4383	25.5483	42.979	26.8382	33.0503	40.2283
Q9UTJ8	rad50	DNA repair protein rad50	2	15.6982	9.91793	14.9792	10.4337	8.09685	11.0819	11.6776	7.96881	10.1459	259.519	163.961	247.633	172.487	133.855	183.204	193.051	131.739	167.731
O74956	mrps8	37S ribosomal protein subunit S8, mitochondrial	2	5.63947	9.39583	7.16743	12.9201	13.3447	20.616	11.2006	11.5008	8.21509	272.514	454.03	346.348	624.333	644.849	996.218	541.242	555.746	396.974
O94720	fil1	Transcription factor fil1	2	14.3465	7.70629	12.8226	9.50527	10.3659	10.1282	12.5912	15.2189	7.31525	348.538	187.219	311.517	230.924	251.832	246.058	305.895	369.733	177.719
Q9C0W7	apl3	AP-2 complex subunit alpha	2	14.2164	10.0129	14.8992	10.0742	8.54737	13.0827	10.7162	9.95628	8.49479	210.067	147.954	220.156	148.861	126.299	193.316	158.346	147.118	125.522
O13731	ubr11	E3 ubiquitin-protein ligase ubr11	2	16.6777	7.11091	15.1575	11.5785	7.67337	10.612	12.5995	7.24942	11.3411	90.0554	38.3972	81.8467	62.5212	41.4343	57.3021	68.034	39.1451	61.2394
Q9UTR8	red1	NURS complex subunit red1	2	11.9199	9.36004	12.5231	12.5072	9.45318	11.8464	12.1938	9.91316	10.2831	154.072	120.984	161.869	161.663	122.188	153.122	157.613	128.134	132.916
Q9P7S9	ies4	INO80 complex subunit 4	2	12.6321	8.5777	13.0682	10.1246	9.14849	10.8766	13.8705	11.0179	10.6838	1067.52	724.888	1104.37	855.616	773.125	919.168	1172.18	931.105	902.871
O13804	SPAC17H9.07	Uncharacterized protein C17H9.07	2	14.0638	9.58972	11.7927	12.4079	9.2728	11.6493	12.6302	9.18958	9.40409	131.422	89.6131	110.199	115.948	86.6516	108.859	118.026	85.874	87.8784
Q09196	cdc4	Myosin regulatory light chain cdc4	2	10.0243	8.06176	17.3258	8.87035	7.9892	16.7409	12.2468	8.16398	10.5769	358.246	288.108	619.18	317.005	285.515	598.28	437.672	291.761	377.991
O14134	elf1	mRNA export factor elf1	2	12.7781	9.79861	14.554	11.3426	7.47264	11.2574	12.7998	8.90344	11.0934	228.902	175.529	260.714	203.187	133.862	201.662	229.291	159.493	198.724
O14121	SPAC3A11.07	Probable NADH-ubiquinone oxidoreductase C3A11.07, mitochondrial	2	14.3004	8.77938	16.0734	10.6236	7.07775	11.6679	13.0167	5.95933	12.5015	339.431	208.386	381.516	252.161	167.996	276.947	308.962	141.45	296.734
P31317	arg3	Ornithine carbamoyltransferase, mitochondrial	2	15.1117	9.93755	17.6907	7.39305	7.02342	8.87542	13.0801	6.60505	14.283	63.1509	41.5285	73.9285	30.8951	29.3505	37.0899	54.6612	27.6021	59.6879
O60076	taf13	Transcription initiation factor TFIID subunit 13	2	26.2013	16.6921	21.8144	7.48064	4.35132	5.28025	7.12349	5.41891	5.63764	462.819	294.849	385.328	132.138	76.8616	93.2701	125.829	95.7195	99.5832
P08091	pho1	Acid phosphatase	2	13.7193	9.30708	16.3249	8.72744	7.46004	10.8737	13.2616	7.68926	12.6367	340.676	231.113	405.38	216.719	185.247	270.014	329.311	190.939	313.795
Q9UTA8	SPAC25B8.10	Uncharacterized methyltransferase-like C25B8.10	2	12.3254	9.55815	17.3867	9.33744	8.30471	11.6086	11.3516	7.66668	12.4607	271.935	210.88	383.601	206.011	183.226	256.12	250.449	169.149	274.919
G2TRQ2	tam8	Uncharacterized protein tam8	2	10.9987	8.53413	12.5857	9.55888	9.18414	12.4296	12.2451	11.3715	13.0922	413.889	321.144	473.606	359.706	345.605	467.731	460.792	427.916	492.669
Q9P7D7	lcf2	Long-chain-fatty-acid--CoA ligase 2	1	16.0098	9.3455	16.1051	11.2736	6.64237	11.0611	13.0409	5.63032	10.8912	314.684	183.692	316.557	221.59	130.56	217.413	256.326	110.667	214.074
Q09866	SPAC12G12.01c	Uncharacterized WD repeat-containing protein C12G12.01c	1	11.2706	8.94746	12.3916	13.6039	10.0186	16.4528	9.06647	8.63508	9.61359	23.819	18.9092	26.1879	28.75	21.1729	34.7707	19.1608	18.2491	20.317
Q9P6K3	SPAC30C2.08	CUB1 family protein C30C2.08	1	12.1941	9.56518	18.3404	8.88353	6.05036	10.1642	13.1137	6.51558	15.173	204.244	160.211	307.19	148.794	101.34	170.245	219.647	109.132	254.138
O59735	lac1	Sphingosine N-acyltransferase lac1	1	9.98479	7.4263	11.8874	13.8696	9.61906	17.133	12.1586	9.81439	8.10691	276.347	205.537	329.005	383.866	266.225	474.188	336.512	271.631	224.374
Q9P7H8	ecm29	Proteasome component ecm29	1	18.4442	10.2213	14.5138	9.89705	6.98308	10.4293	11.67	5.3306	12.5108	67.4493	37.3787	53.076	36.193	25.5367	38.1393	42.6764	19.4937	45.7513
O74184	pop3	Target of rapamycin complex subunit wat1	1	11.5196	11.4453	13.9445	9.60612	10.0093	12.4131	11.4016	10.1666	9.49386	77.783	77.2815	94.1567	64.8627	67.585	83.8158	76.9862	68.6468	64.1047
Q9URX9	pxr1	Protein pxr1	1	19.7485	4.89985	11.2666	18.2338	3.54914	8.59704	24.1734	2.64898	6.8827	75.5881	18.7543	43.123	69.7902	13.5844	32.9054	92.5244	10.139	26.3437
Q10070	mdm31	Mitochondrial distribution and morphology protein 31	1	18.6751	6.57683	12.7003	16.2056	7.44593	11.4275	10.3501	8.23715	8.38148	30.3793	10.6987	20.66	26.362	12.1125	18.5894	16.8368	13.3996	13.6344
Q09719	dbp10	ATP-dependent RNA helicase dbp10	1	10.5406	8.5222	8.74389	15.336	10.7725	15.0421	12.2474	11.9486	6.84658	56.3485	45.5584	46.7435	81.984	57.5883	80.4129	65.4727	63.8755	36.6007
Q09687	SPAC13C5.05c	Phosphoacetylglucosamine mutase 1	1	14.5797	9.62709	16.0017	8.81429	4.88299	11.3206	12.0015	6.24222	16.5299	59.3591	39.1952	65.1483	35.886	19.8804	46.0901	48.8623	25.4142	67.299
Q12381	prp1	Pre-mRNA-splicing factor prp1	1	13.7194	10.0268	14.0704	10.0889	7.1941	12.9318	12.1153	11.379	8.4743	86.9685	63.5608	89.1933	63.9541	45.604	81.9759	76.7998	72.1327	53.7193
P40903	isp6	Sexual differentiation process putative subtilase-type proteinase isp6	1	14.3803	8.08672	20.3151	7.02274	4.46057	10.4861	8.11936	3.37327	23.7558	877.071	493.218	1239.04	428.325	272.055	639.558	495.209	205.739	1448.89
O13950	srp102	Signal recognition particle receptor subunit beta	1	14.4656	7.19738	15.684	11.6125	8.01594	11.5531	13.9798	7.9847	9.507	42.7107	21.2507	46.3081	34.2867	23.6676	34.1112	41.2762	23.5754	28.0701
O60095	SPBC14C8.15	Probable lipase C14C8.15	1	14.7156	8.52585	12.7224	9.16739	9.6628	15.5397	9.01969	10.8964	9.75016	29.3924	17.0293	25.4113	18.3107	19.3002	31.0386	18.0157	21.7642	19.4747
P21565	srp54	Signal recognition particle 54 kDa protein homolog	1	20.0665	10.7275	17.125	10.7594	8.72422	8.40358	9.65955	5.54053	8.99372	26.264	14.0407	22.414	14.0824	11.4187	10.999	12.6429	7.2517	11.7714
P05733	rpl3702	60S ribosomal protein L37-B	1	5.52555	7.26837	6.63306	20.3283	14.323	12.6957	7.29137	10.3752	15.5594	67.872	89.2795	81.4759	249.698	175.934	155.945	89.5621	127.442	191.121
O75006	sec15	Exocyst complex component sec15	1	15.9114	11.0564	10.2946	13.1078	9.38804	13.1469	11.1164	5.65166	10.3268	29.9321	20.7989	19.3659	24.658	17.6605	24.7316	20.9119	10.6317	19.4265
O43028	vac8	Vacuolar protein 8	1	13.047	8.58615	15.5144	9.16436	9.04415	11.8018	11.7693	9.24	11.8329	129.147	84.9904	153.57	90.7139	89.524	116.821	116.499	91.4626	117.128
Q9UQX0	sod2	Superoxide dismutase [Mn], mitochondrial	1	11.9601	8.16665	19.1412	11.9654	3.66178	10.9481	9.46441	4.89047	19.802	16.5626	11.3094	26.5072	16.57	5.07093	15.1612	13.1066	6.77245	27.4223
Q9UTL8	apl5	AP-3 complex subunit delta	1	12.7322	9.51637	13.8698	10.6791	9.58394	12.8003	9.10455	10.4072	11.3067	58.3418	43.6063	63.5546	48.9341	43.916	58.6539	41.7193	47.6883	51.8101
Q9UTN0	SPAC139.03	Uncharacterized transcriptional regulatory protein C139.03	1	12.1735	10.8729	11.637	9.72853	8.60209	12.7604	10.8245	15.0706	8.33048	20.8187	18.5944	19.9012	16.6374	14.711	21.8223	18.5117	25.7733	14.2465
O42935	rpl3201	60S ribosomal protein L32-B	1	9.81776	7.08071	12.1474	11.4131	16.4086	13.0552	10.5248	10.4154	9.137	58.0246	41.8482	71.7934	67.4532	96.9779	77.1585	62.2032	61.5566	54.0012
O42699	rpl1902	60S ribosomal protein L19-B	1	10.7591	9.58178	10.3197	13.0605	13.6607	15.6957	9.27698	9.32252	8.32313	212.511	189.257	203.831	257.968	269.823	310.018	183.237	184.136	164.397
O14195	SPAC56E4.07	Uncharacterized N-acetyltransferase C56E4.07	1	15.1348	10.2086	16.6705	9.61665	6.33388	11.7522	10.9662	7.22058	12.0966	47.6753	32.1577	52.513	30.293	19.9521	37.0202	34.5441	22.7452	38.105
Q9P7S6	snf30	SWI/SNF chromatin-remodeling complex subunit snf30	1	6.65369	6.75795	9.45483	12.9877	11.2407	12.8246	18.5413	14.1783	7.36097	12.9397	13.1425	18.3872	25.2577	21.8602	24.9406	36.058	27.5731	14.3152
O94320	SPBC725.01	Aspartate aminotransferase, mitochondrial	1	10.2826	10.6811	18.5114	8.26508	7.65101	10.153	12.5391	8.15332	13.7634	140.052	145.481	252.132	112.574	104.21	138.288	170.787	111.051	187.463
O13712	mug61	Meiotically up-regulated gene 61 protein	1	11.7902	10.6525	15.3091	9.05688	9.61009	13.807	10.4107	8.19284	11.1707	41.5881	37.575	54.0004	31.9467	33.8981	48.702	36.722	28.899	39.4031
O13861	SPAC1A6.10	tRNA threonylcarbamoyladenosine dehydratase	1	11.6697	9.77435	14.127	10.1003	7.92866	12.7174	13.1248	10.026	10.5318	95.5932	80.0673	115.722	82.7374	64.9482	104.176	107.513	82.129	86.2719
P40371	ptc1	Protein phosphatase 2C homolog 1	1	8.78894	8.65501	10.1152	12.3842	12.4151	14.6302	12.2358	10.3331	10.4424	143.287	141.103	164.909	201.899	202.404	238.518	199.482	168.462	170.243
Q9P6I5	SPBC1198.05	Guanylate kinase	1	7.22496	7.07707	10.8746	17.3243	16.1446	17.333	8.63328	7.02787	8.36041	43.4407	42.5516	65.3846	104.164	97.071	104.216	51.9084	42.2557	50.2678
O60167	SPBC19F8.03c	ENTH domain-containing protein C19F8.03c	1	19.0083	10.4888	15.3606	9.40635	8.8277	14.6472	7.3941	6.66716	8.19984	205.787	113.553	166.297	101.835	95.5701	158.573	80.0498	72.1797	88.7729
P87145	SPBC25H2.03	Protein VAC14 homolog	1	13.6568	11.8393	14.6887	11.0601	6.66394	9.85949	13.2595	6.76337	12.2087	61.1524	53.014	65.7732	49.525	29.8398	44.1488	59.3735	30.285	54.6682
O14065	SPCC962.01	Uncharacterized protein C962.01	1	16.8737	8.6885	12.3479	12.0199	7.82783	9.44833	9.34661	14.6189	8.82837	342.97	176.6	250.98	244.313	159.106	192.044	189.976	297.138	179.443
P78953	mid1	Anillin-related medial ring protein mid1	1	12.5021	9.16938	8.25799	10.6023	10.9971	19.4616	10.6229	8.33337	10.0534	32.4892	23.8285	21.46	27.5521	28.5782	50.5748	27.6057	21.6559	26.1257
Q10074	avt3	Vacuolar amino acid transporter 3	1	13.7821	8.85313	12.8674	14.6934	8.89534	12.986	9.77724	9.29617	8.84924	63.7093	40.9246	59.4811	67.9219	41.1198	60.0295	45.1964	42.9726	40.9067
O42919	SPBC16A3.14	Putative 37S ribosomal protein S26A, mitochondrial	1	5.60865	10.3197	8.67425	11.2047	15.4709	20.2335	9.65229	11.6033	7.23283	64.2547	118.226	99.3752	128.365	177.24	231.802	110.58	132.931	82.8619
O14045	SPAC2C4.12c	Putative tRNA 2'-phosphotransferase	1	14.3592	6.59767	7.50735	14.0319	8.76497	10.1187	18.3919	11.4565	8.77188	1965.1	902.915	1027.41	1920.32	1199.52	1384.78	2517	1567.86	1200.46
O36018	bud22	Protein bud22	1	11.6173	9.28834	18.7726	7.5808	6.32419	10.4902	13.1171	5.44059	17.3688	238.792	190.92	385.868	155.822	129.993	215.625	269.62	111.83	357.012
O60186	rsm10	37S ribosomal protein S10, mitochondrial	1	6.08224	10.7209	8.93673	11.0588	14.9136	17.3821	10.9745	12.0722	7.85887	75.7719	133.56	111.333	137.77	185.792	216.545	136.72	150.394	97.905
Q9USU2	dim1	Dimethyladenosine transferase	1	15.0906	9.0112	13.7143	8.41962	7.87826	12.4099	12.0238	9.47754	11.9749	23.7507	14.1825	21.5846	13.2514	12.3994	19.5316	18.9239	14.9165	18.847
O94545	kap113	Importin beta-like protein kap113	1	20.7127	7.73457	15.7817	9.56431	5.59614	8.94634	12.4885	7.41239	11.7634	44.9911	16.8007	34.2804	20.7752	12.1557	19.4328	27.127	16.1009	25.5518
O60079	ubp12	Probable ubiquitin carboxyl-terminal hydrolase 12	1	13.412	8.48903	16.5721	10.7858	7.70466	12.0865	10.5543	8.38544	12.0102	76.9612	48.7119	95.0943	61.8913	44.2111	69.3548	60.5626	48.1175	68.9174
Q09891	SPAC24B11.12c	Putative phospholipid-transporting ATPase C24B11.12c	1	15.0618	10.7411	11.4294	8.64429	10.4274	9.03628	13.2614	12.9212	8.47718	122.959	87.6861	93.3052	70.5689	85.1258	73.7689	108.261	105.484	69.2047
Q09674	SPAC5H10.01	Putative hydro-lyase C5H10.01	1	2.55042	14.7208	38.2885	1.32314	5.73622	12.7969	1.9944	1.52046	21.0692	18.5187	106.888	278.014	9.60734	41.6509	92.919	14.4814	11.0402	152.984
P36627	byr3	Cellular nucleic acid-binding protein homolog	1	17.09	9.72955	13.1578	8.16226	6.38833	12.2093	12.6146	9.2907	11.3574	22.4581	12.7857	17.2908	10.7261	8.39496	16.0444	16.5769	12.209	14.9249
Q9P5N2	aat1	Amino acid transporter 1	1	18.3301	10.185	14.1716	12.2934	6.82061	11.7133	10.6138	6.38841	9.48386	140.881	78.2795	108.919	94.4841	52.4216	90.0257	81.575	49.0998	72.8908
Q9P6R1	vrp1	Verprolin	1	11.5265	7.4624	16.3551	12.0581	7.57129	9.37199	15.5567	9.85925	10.2386	15.2185	9.85262	21.5936	15.9204	9.99639	12.3739	20.5396	13.0172	13.5181
Q8NIL3	aes1	Antisense-enhancing sequence 1	1	14.181	10.0461	22.2554	7.09582	7.61119	8.64673	13.1866	5.56229	11.4149	232.042	164.383	364.162	116.108	124.541	141.485	215.77	91.015	186.78
Q10435	SPAC12B10.01c	Probable ubiquitin fusion degradation protein C12B10.01c	1	17.2736	8.40229	15.5866	10.3213	9.1605	11.574	10.4612	9.18968	8.03081	146.488	71.2556	132.182	87.53	77.6855	98.1531	88.7164	77.9331	68.1052
O13656	tom40	Probable mitochondrial import receptor subunit tom40	1	18.0215	10.4553	15.8879	11.1734	6.49812	10.3376	11.2527	5.74071	10.6327	215.337	124.93	189.843	133.51	77.6455	123.523	134.458	68.5952	127.049
O42954	mbx1	MADS-box transcription factor 1	1	16.8844	8.40347	15.9095	14.5459	6.66901	10.9578	12.8472	4.64014	9.14255	33.1658	16.5068	31.2508	28.5723	13.0998	21.5242	25.2357	9.11456	17.9586
O74135	cki3	Casein kinase I homolog 3	1	14.0507	9.07275	15.1683	10.8625	8.40381	14.17	16.4913	5.82652	5.95424	31.3124	20.219	33.8031	24.2075	18.7282	31.5783	36.7515	12.9846	13.2693
Q9P7K1	SPCC24B10.04	Uncharacterized protein C24B10.04	1	7.13867	10.4593	6.70575	15.6929	13.0837	17.8132	11.0076	11.2052	6.89375	65.9131	96.5735	61.9158	144.896	120.805	164.474	101.635	103.46	63.6517
O74985	nat1	N-terminal acetyltransferase A complex subunit nat1	1	12.3163	9.17016	15.2551	11.577	8.11638	12.309	11.895	8.07072	11.2903	91.1206	67.844	112.863	85.6508	60.0478	91.0665	88.0032	59.71	83.5293
O13924	hrk1	Serine/threonine-protein kinase haspin homolog hrk1	1	17.4718	14.6962	16.0294	11.7279	7.86553	10.8491	7.89884	5.34353	8.11771	36.1297	30.3902	33.147	24.2521	16.265	22.4346	16.3339	11.0498	16.7865
O13794	ysh1	Endoribonuclease ysh1	1	18.7213	8.84704	13.2694	13.9803	7.2811	10.8704	11.0597	6.74796	9.22274	121.354	57.3476	86.0137	90.6224	47.197	70.4634	71.6907	43.7411	59.783
Q09174	gma12	Alpha-1,2-galactosyltransferase	1	16.4031	11.1015	15.9947	10.2898	5.73955	8.91913	13.4294	5.9109	12.2119	84.7347	57.3477	82.6254	53.155	29.6492	46.0743	69.3735	30.5344	63.0839
O43029	fap1	L-pipecolate oxidase	1	13.8093	7.1277	17.3842	13.3205	5.45789	10.7726	8.4101	9.63301	14.0846	16.5015	8.51724	20.7733	15.9174	6.5219	12.8727	10.0496	11.511	16.8304
O74496	ret2	Coatomer subunit delta	1	14.6659	9.65552	16.8845	10.2361	7.73742	12.1959	10.4454	6.58016	11.5992	317.143	208.797	365.119	221.352	167.319	263.731	225.877	142.293	250.827
Q9P7C7	prp11	Pre-mRNA-processing ATP-dependent RNA helicase prp11	1	8.11591	10.2803	11.37	10.0424	11.1031	14.0378	13.7689	10.8887	10.3929	224.402	284.245	314.376	277.67	306.996	388.141	380.706	301.068	287.359
Q9P380	ptr2	Probable peptide transporter ptr2	1	12.0075	8.60005	11.2688	9.51151	7.77429	11.8676	16.4794	12.95	9.5408	74.1512	53.1086	69.5892	58.7372	48.0093	73.287	101.767	79.9713	58.9181
G2TRN5	SPAC25B8.20	Uncharacterized protein C25B8.20	1	14.6693	9.0188	14.3021	8.78562	8.56797	10.7453	12.2328	10.3439	11.3343	182.712	112.333	178.138	109.429	106.718	133.837	152.365	128.837	141.173
Q10253	mug64	Meiotically up-regulated gene 64 protein	1	12.0258	9.42332	12.2912	10.5486	8.13628	12.505	11.7768	9.74975	13.5433	85.3359	66.8687	87.2194	74.8536	57.7357	88.7366	83.5689	69.1851	96.1047
O14171	SPAC4D7.04c	Dehydrodolichyl diphosphate synthase complex subunit SPAC4D7.04c	1	15.0067	9.44912	14.0757	10.2703	9.19678	9.85133	12.9813	10.3188	8.84985	87.7926	55.2795	82.3463	60.0839	53.8033	57.6326	75.9437	60.3675	51.7737
Q7LKZ7	lvs1	Beige protein homolog 1	1	15.1987	9.90823	16.0346	11.922	8.93698	11.2774	7.58307	8.47733	10.6617	22.9032	14.9309	24.1627	17.9655	13.4673	16.9941	11.427	12.7746	16.0663
P05501	cob	Cytochrome b	1	13.3906	10.257	14.2714	11.0155	8.57388	10.7046	12.711	8.40105	10.675	113.778	87.1523	121.262	93.597	72.851	90.9553	108.003	71.3825	90.7042
Q9P7N2	vas2	AP-1 complex subunit sigma-1	1	13.2855	9.22328	14.2376	11.503	9.23813	11.5595	11.5747	9.34445	10.0339	79.7107	55.338	85.4231	69.0159	55.4271	69.3549	69.4459	56.065	60.2014
O59680	cyt1	Cytochrome c1, heme protein, mitochondrial	1	9.94487	9.93565	13.8502	11.4633	10.3574	13.7197	10.4133	9.79383	10.5218	75.157	75.0873	104.671	86.6326	78.2744	103.685	78.6968	74.0155	79.5171
Q9P6P0	taf3	Transcription initiation factor TFIID subunit 3	1	17.5236	12.378	17.7814	8.24798	6.62751	11.3429	10.1022	9.10117	6.8952	36.9842	26.1241	37.5281	17.4076	13.9876	23.9395	21.3211	19.2083	14.5525
P87112	not1	General negative regulator of transcription subunit 1	1	13.9985	8.79109	14.1132	11.6025	8.26719	9.68168	12.8779	9.73229	10.9355	83.1586	52.2237	83.84	68.9251	49.1114	57.5142	76.5016	57.8149	64.9627
P35669	gsa1	Glutathione synthetase large chain	1	17.4512	8.93314	16.3715	9.17828	5.39436	10.3351	11.4132	6.72933	14.1939	679.207	347.68	637.182	357.221	209.95	402.243	444.203	261.907	552.432
Q9UTB6	sds3	Transcriptional regulatory protein sds3	1	16.1677	10.7639	10.2499	9.06461	9.28757	13.3433	10.4778	9.98478	10.6605	20.6787	13.7672	13.1098	11.5938	11.8789	17.0663	13.4013	12.7707	13.6349
Q10198	ndc80	Kinetochore protein ndc80	1	14.0032	9.43265	15.5916	16.0825	6.47888	11.0243	13.2767	5.24882	8.86131	93.5176	62.9942	104.126	107.404	43.268	73.624	88.6661	35.0533	59.1786
O74525	SPCC70.04c	Uncharacterized membrane protein C70.04c	1	13.4582	11.7269	18.7063	6.53183	7.08511	11.4972	9.0991	6.24172	15.6536	184.176	160.484	255.996	89.3883	96.9599	157.339	124.521	85.4181	214.22
Q10137	sec14	Sec14 cytosolic factor	1	13.5772	8.42476	16.1717	8.54537	6.34788	12.2068	12.918	6.86034	14.9481	123.247	76.4761	146.799	77.5709	57.6232	110.808	117.263	62.275	135.692
P39825	cdc3	Profilin	1	10.2148	11.1283	11.5432	11.3853	9.69941	11.7842	13.0015	10.1123	11.1309	63.4562	69.1314	71.7084	70.7275	60.2545	73.2057	80.7676	62.8196	69.1475
O59719	SPBC3B8.11	Uncharacterized protein C3B8.11	1	14.2029	8.51682	12.806	12.0673	7.64652	11.779	12.2959	9.67461	11.0109	117.056	70.1929	105.543	99.4547	63.0201	97.0789	101.339	79.735	90.7485
Q09923	yakc	Aldo-keto reductase yakc [NADP(+)]	1	9.87858	7.78352	21.6268	5.565	5.53982	8.42954	7.28246	4.76005	29.1343	128.306	101.094	280.894	72.2796	71.9526	109.485	94.5864	61.8247	378.403
Q9HGM2	get1	Protein get1	1	18.2809	7.99871	12.5382	12.3002	6.33877	10.9979	10.5398	11.8421	9.1634	35.4173	15.4967	24.2915	23.8303	12.2807	21.3072	20.4198	22.9429	17.7531
O74946	pol12	DNA polymerase alpha subunit B	1	16.286	8.01042	15.862	11.9697	8.69422	6.11909	9.27831	13.8861	9.89413	25.8975	12.7379	25.2231	19.0338	13.8252	9.73034	14.754	22.0811	15.7333
Q9Y7Z1	nop16	Nucleolar protein 16	1	18.25	6.04588	11.2469	20.099	7.92674	9.11927	12.1564	7.63727	7.51862	203.018	67.256	125.113	223.586	88.1792	101.445	135.231	84.959	83.6391
Q10112	SPAC18G6.13	Uncharacterized protein C18G6.13	1	14.073	8.91403	11.9566	12.5834	7.7204	9.40335	13.8375	9.76614	11.7456	37.7368	23.903	32.0616	33.7425	20.7023	25.2151	37.1053	26.188	31.4958
Q10193	srp1	Pre-mRNA-splicing factor srp1	1	15.6525	14.5062	20.272	6.64411	6.35467	8.51522	10.8499	8.89924	8.3062	197.06	182.628	255.219	83.6474	80.0033	107.204	136.597	112.039	104.573
O13641	pi049	Putative methyltransferase SPBC8D2.16c	1	15.4901	7.75733	13.8829	11.9794	8.36146	11.7252	12.1452	8.8104	9.84796	182.809	91.5494	163.841	141.377	98.6792	138.377	143.334	103.978	116.222
Q9Y7P6	mug72	Meiotically up-regulated gene 72 protein	1	9.92373	8.69689	10.107	11.1474	11.4834	13.2696	13.1089	12.6147	9.64835	154.11	135.057	156.955	173.112	178.331	206.069	203.574	195.899	149.833
Q9HDX9	mse1	Glutamate--tRNA ligase, mitochondrial	1	11.891	8.09384	15.2118	11.454	8.56924	14.2975	13.1985	8.49674	8.78743	24.2085	16.478	30.9691	23.3188	17.4458	29.1077	26.8703	17.2982	17.89
Q76PD2	SPCC1223.01	E3 ubiquitin-protein ligase hel2	1	9.7258	8.47466	11.3468	9.00036	13.8279	15.0047	13.315	10.9608	8.344	117.41	102.307	136.979	108.653	166.931	181.137	160.74	132.319	100.729
Q09757	rps901	40S ribosomal protein S9-A	1	11.4756	9.98477	10.8386	10.9239	12.5348	18.1632	10.8589	8.87265	6.34751	451.024	392.429	425.986	429.341	492.653	713.865	426.783	348.719	249.475
O13956	tsr1	Ribosome biogenesis protein tsr1	1	9.85589	10.9025	12.4158	10.477	6.8876	12.7052	13.7484	14.0499	8.95763	42.7376	47.2759	53.8381	45.431	29.8663	55.0929	59.6166	60.9238	38.8425
O59712	SPBC3B8.04c	Uncharacterized transporter C3B8.04c	1	14.8513	7.51628	14.8395	12.8425	6.38553	12.4597	14.8624	6.72192	9.52085	71.1664	36.0175	71.11	61.5404	30.5991	59.7059	71.2199	32.211	45.6233
Q9P7I7	SPCC24B10.19c	Uncharacterized protein C24B10.19c	1	14.2647	10.3229	11.7302	12.5486	8.84053	9.328	13.5699	9.46684	9.92832	98.6294	71.375	81.105	86.764	61.1255	64.4959	93.8258	65.4559	68.6467
O94311	SPBC215.06c	UPF0743 protein C215.06c	1	14.5826	8.87694	11.3612	13.9557	10.0353	6.946	15.9994	12.5662	5.67667	18.9462	11.5332	14.7609	18.1317	13.0382	9.02448	20.787	16.3264	7.37533
O13882	mrps18	Putative 37S ribosomal protein S18, mitochondrial	1	2.85804	9.36818	5.89578	13.2857	16.1712	21.8815	9.07374	12.7062	8.7597	25.1037	82.2859	51.7858	116.696	142.041	192.197	79.6996	111.605	76.9413
Q10081	SPAC11D3.02c	UPF0039 protein C11D3.02c	1	14.7937	8.88735	20.6706	8.00359	5.507	10.6417	11.4657	5.71673	14.3137	92.4307	55.5281	129.15	50.0063	34.4076	66.4889	71.6375	35.718	89.4318
O74472	mug33	Meiotically up-regulated gene 33 protein	1	12.5423	9.96392	15.2404	10.2827	7.62508	13.471	11.6621	9.44152	9.77096	172.603	137.12	209.734	141.507	104.934	185.384	160.489	129.931	134.464
O42898	SPBC119.03	Probable catechol O-methyltransferase 1	1	12.742	9.5371	14.7443	8.38423	8.52348	10.4003	13.7229	8.57151	13.3742	137.867	103.19	159.532	90.7166	92.2233	112.53	148.481	92.7429	144.707
Q9HDW5	SPAPB2B4.06	UPF0644 protein PB2B4.06	1	9.63582	10.8043	13.6319	12.4588	9.71262	15.1676	9.85595	10.1035	8.62954	23.2833	26.1067	32.9391	30.1045	23.4689	36.6501	23.8152	24.4134	20.8518
O14249	SPAC6G10.03c	Probable cardiolipin-specific deacylase 1, mitochondrial	1	16.9237	10.4817	15.2633	9.19487	7.14972	12.2582	11.0798	8.59237	9.05645	126.385	78.2769	113.986	68.6669	53.3938	91.5434	82.7431	64.1675	67.6332
Q9HGL3	sum2	Protein sum2	1	8.99554	15.1964	9.47231	10.6096	10.4376	13.9202	12.1889	10.5142	8.66535	62.5702	105.701	65.8865	73.7969	72.6005	96.8247	84.7824	73.1333	60.2735
Q9UTQ5	SPAC1071.09c	Uncharacterized J domain-containing protein C1071.09c	1	9.74773	8.09349	10.8347	14.6949	10.6988	11.797	15.4433	9.83371	8.85642	85.0746	70.637	94.5613	128.252	93.3749	102.96	134.783	85.825	77.2956
Q9Y7M6	SPBC9B6.07	Ribosomal RNA-processing protein 1 homolog	1	11.48	8.86468	12.1394	12.2669	10.2483	14.6495	11.7882	8.79813	9.76478	111.125	85.8086	117.507	118.742	99.2019	141.804	114.108	85.1644	94.5213
O74545	SPCC777.06c	Putative hydrolase C777.06c	1	13.2978	9.63855	16.6962	9.60658	7.67516	12.1332	12.0622	6.27971	12.6106	40.506	29.3596	50.8577	29.2623	23.379	36.9585	36.7423	19.1284	38.4127
Q10209	SPAC4H3.01	Uncharacterized J domain-containing protein C4H3.01	1	15.0612	8.73993	14.2148	8.49758	8.25255	9.42209	13.7958	11.7114	10.3046	70.9209	41.1549	66.9354	40.0137	38.8599	44.3671	64.9622	55.1469	48.5228
O94281	SPBC2G5.02c	Probable casein kinase II subunit beta-2	1	11.0129	11.9612	15.525	11.2186	11.2485	12.7086	8.19175	9.2895	8.84413	77.8636	84.5685	109.765	79.3182	79.5295	89.8526	57.9177	65.6791	62.5301
Q92462	pub1	E3 ubiquitin-protein ligase pub1	1	8.87109	6.84871	10.1616	12.7457	13.4549	15.2728	13.6904	10.261	8.69378	29.88	23.0681	34.2267	42.9307	45.3195	51.4427	46.1126	34.5614	29.2828
Q9P7Y7	pro3	Pyrroline-5-carboxylate reductase	1	12.2471	8.7919	16.1754	9.87883	7.35554	12.1249	12.8581	8.34342	12.2248	146.283	105.014	193.205	117.996	87.8572	144.824	153.582	99.6568	146.018
O74970	prp39	Pre-mRNA-processing factor 39	1	10.7976	9.76548	9.96013	14.1065	9.17649	14.3298	13.7871	8.36086	9.71604	62.6164	56.6309	57.7597	81.8046	53.2153	83.1	79.9525	48.4854	56.3442
O43052	rga1	Rho-type GTPase-activating protein 1	1	14.3359	8.79899	14.1211	8.2924	7.98273	11.3483	12.8867	9.53146	12.7024	52.7865	32.399	51.9957	30.5336	29.3934	41.786	47.4506	35.0961	46.7718
O94387	SPBC29A10.10c	Uncharacterized ATP-dependent helicase C29A10.10c	1	14.2821	7.98527	12.9525	12.9129	8.16158	10.5732	17.534	8.73858	6.85977	60.2823	33.7044	54.6704	54.503	34.4486	44.6277	74.008	36.884	28.9539
Q9HGL4	gcd10	tRNA (adenine(58)-N(1))-methyltransferase non-catalytic subunit trm6	1	13.4864	8.69446	12.9014	11.2617	9.09645	9.67322	16.1092	10.6032	8.17396	97.0935	62.5944	92.8815	81.0768	65.4885	69.6408	115.976	76.336	58.8471
Q9UUE7	cdc73	Cell division control protein 73	1	13.1355	9.83705	14.1505	9.99916	8.96633	9.97752	14.3149	9.08832	10.5308	199.602	149.481	215.027	151.944	136.25	151.615	217.524	138.103	160.022
O94435	mug35	Meiotically up-regulated gene 35 protein	1	13.6783	9.92132	15.8584	10.3694	6.56399	11.3262	11.5537	7.74497	12.9837	160.576	116.471	186.17	121.732	77.0581	132.964	135.635	90.9222	152.423
Q09783	tim8	Mitochondrial import inner membrane translocase subunit tim8	1	7.65592	12.0339	18.5674	8.56463	9.71854	11.9209	10.879	7.44646	13.2132	78.4267	123.275	190.203	87.7354	99.556	122.117	111.444	76.281	135.355
Q9Y8G3	mex67	mRNA export factor mex67	1	11.5376	8.58492	10.0706	14.568	8.48866	12.486	14.6807	9.12296	10.4606	146.52	109.023	127.89	185.003	107.8	158.563	186.435	115.855	132.842
P78759	par2	Serine/threonine-protein phosphatase 2A 56 kDa regulatory subunit delta 2 isoform	1	18.781	8.04084	10.8997	13.4822	8.53449	10.8262	11.6568	9.31514	8.46365	25.8709	11.0763	15.0143	18.5717	11.7563	14.9131	16.0573	12.8316	11.6587
Q9UUC6	smd3	Small nuclear ribonucleoprotein Sm D3	1	12.2135	10.3676	11.6504	11.3523	9.38305	15.0837	11.2691	10.4388	8.24164	70.1259	59.527	66.8928	65.181	53.8744	86.6056	64.7033	59.9361	47.3208
G2TRT3	tam14	Protein tam14	1	8.75349	9.54158	9.38792	9.77841	12.0447	19.0815	12.3805	9.86719	9.16473	44.0573	48.0239	47.2505	49.2158	60.6225	96.0393	62.3124	49.6627	46.1271
O14116	SPAC328.01c	Uncharacterized protein C328.01c	1	21.0368	9.84908	15.7556	9.64069	6.905	11.0897	7.59586	4.74063	13.3867	26.1912	12.2623	19.616	12.0028	8.59686	13.8068	9.45698	5.90217	16.6667
Q9UU91	yop1	Protein yop1	1	16.6151	8.20316	19.1565	9.51923	3.50867	10.616	10.4083	3.76073	18.2123	107.991	53.3172	124.509	61.8711	22.8049	68.9998	67.6495	24.4432	118.373
Q10331	nup107	Nucleoporin nup107	1	14.5033	6.55129	12.9031	11.7505	7.94153	11.3803	15.4845	9.07055	10.4149	48.117	21.7349	42.8081	38.984	26.3473	37.756	51.3724	30.093	34.5531
O14011	prp19	Pre-mRNA-processing factor 19	1	13.6333	9.7181	14.0598	11.4642	8.32047	11.4066	12.9066	7.4148	11.076	137.74	98.1843	142.05	115.826	84.0636	115.244	130.399	74.9135	111.904
O74754	atp3	ATP synthase subunit gamma, mitochondrial	1	17.5486	8.25681	12.8143	11.1086	6.44977	11.2734	12.2067	7.17933	13.1625	247.285	116.35	180.572	156.536	90.8866	158.859	172.01	101.167	185.478
O43058	45170	Forkhead protein sep1	1	18.7169	6.50761	11.2184	11.691	13.4501	12.8203	10.593	5.72636	9.27624	44.3301	15.413	26.5703	27.6896	31.856	30.3643	25.0889	13.5626	21.9703
P87303	tfb2	General transcription and DNA repair factor IIH subunit tfb2	1	14.9183	8.28504	12.7306	13.9269	8.66595	9.32983	15.6799	8.21427	8.24912	72.7165	40.3838	62.053	67.8838	42.2405	45.4765	76.4288	40.0388	40.2087
Q09885	svf1	Survival factor 1	1	12.1768	10.8184	15.3026	8.12281	8.76927	14.0521	10.8257	8.7551	11.1773	74.3528	66.0582	93.4394	49.5989	53.5462	85.8036	66.1032	53.4597	68.2501
Q9US55	gls2	Glucosidase 2 subunit alpha	1	11.5038	9.74943	17.9921	10.8363	9.28704	12.6106	12.8143	5.83242	9.37416	13.2884	11.2619	20.7833	12.5173	10.7278	14.5669	14.8022	6.73724	10.8284
Q9Y7N9	SPCC1450.12	PX domain-containing protein C1450.12	1	8.20634	10.3708	20.5317	5.80979	6.44736	8.5488	10.7576	9.01277	20.3148	80.0227	101.129	200.212	56.6531	62.8703	83.3622	104.901	87.8865	198.096
P17608	ryh1	GTP-binding protein ryh1	1	15.442	8.54174	14.2519	11.3032	9.06367	12.2776	10.3833	8.14083	10.5957	62.4686	34.5544	57.6538	45.7256	36.6658	49.6673	42.0042	32.9326	42.8634
Q9USZ3	sme1	Small nuclear ribonucleoprotein E	1	14.0281	9.28206	13.4525	10.4366	9.60874	12.4299	13.0079	8.97238	8.78183	29.9826	19.8388	28.7523	22.3064	20.537	26.5668	27.8021	19.1769	18.7696
O74178	kes1	Protein kes1	1	16.0567	9.14303	14.6976	10.1925	3.22437	12.2996	13.1705	7.65995	13.5558	32.284	18.3833	29.5516	20.4933	6.48302	24.7299	26.4811	15.4014	27.2558
O94432	SPBC660.15	Uncharacterized RNA-binding protein C660.15	1	11.2273	8.30738	11.7661	13.6158	8.18867	14.7057	9.45225	10.7773	11.9596	37.4851	27.7363	39.284	45.4597	27.34	49.0989	31.5588	35.9827	39.9302
O14155	SPAC4A8.02c	UPF0047 protein C4A8.02c	1	13.9018	7.84152	11.7493	9.44918	7.53167	9.95183	20.1705	7.40852	11.9957	128.983	72.755	109.012	87.6711	69.8802	92.3348	187.146	68.7375	111.298
O94445	suv3	ATP-dependent RNA helicase suv3, mitochondrial	1	9.61133	9.52491	11.0315	11.2796	11.8399	15.5582	11.3277	11.3305	8.49639	55.5267	55.0274	63.7314	65.1644	68.4013	89.8829	65.4427	65.4586	49.0854
Q9P7V5	sec72	Protein transport protein sec72	1	16.6918	9.02298	10.4028	14.7979	7.55875	11.2174	12.5873	7.09634	10.6248	79.8569	43.1677	49.7691	70.7959	36.1625	53.6661	60.2199	33.9502	50.8309
O94331	ura5	Orotate phosphoribosyltransferase	1	14.3544	8.42532	14.969	10.0499	6.42991	9.4659	15.9682	8.84377	11.4936	83.4004	48.952	86.9716	58.391	37.3585	54.9979	92.7769	51.3832	66.7793
O94751	bub1	Checkpoint serine/threonine-protein kinase bub1	1	5.74182	5.18113	6.35477	16.4535	11.4444	11.6491	18.3007	11.7458	13.1289	10.4496	9.42919	11.5651	29.9438	20.8277	21.2003	33.3057	21.3762	23.8934
Q9P6J2	pcl1	Fe(2+)/Mn(2+) transporter pcl1	1	16.5949	10.4603	16.8248	11.5353	7.51845	11.9153	9.60749	5.03984	10.5036	312.689	197.099	317.022	217.354	141.666	224.515	181.029	94.9632	197.914
O13797	sgt2	Small glutamine-rich tetratricopeptide repeat-containing protein 2	1	10.3751	9.27307	15.9395	6.99239	6.998	11.4267	15.2905	9.11929	14.5854	49.4774	44.2221	76.0137	33.3458	33.3726	54.4927	72.9188	43.4888	69.5558
O60124	rrp42	Exosome complex component rrp42	1	12.0264	9.61015	13.5229	10.6866	9.58005	11.4742	12.5369	9.58727	10.9756	84.4325	67.4692	94.939	75.0267	67.2579	80.5562	88.0166	67.3086	77.0552
O94715	rps1501	40S ribosomal protein S15-A	1	8.86688	9.83535	9.44726	12.9402	12.9149	18.544	10.5405	9.68899	7.22191	286.283	317.552	305.022	417.797	416.982	598.725	340.32	312.826	233.172
Q9UT07	SPAP8A3.10	Protein ups1 homolog	1	20.3069	9.21302	8.95652	10.4687	6.92744	13.6232	8.82698	15.7184	5.95881	75.7966	34.3881	33.4307	39.0751	25.8571	50.8494	32.9472	58.6699	22.2416
Q10093	SPAC11D3.14c	Uncharacterized protein C11D3.14c	1	10.0963	13.4358	19.3085	9.4256	9.81432	15.1064	7.15296	7.8209	7.83914	42.9377	57.1401	82.1155	40.0853	41.7384	64.2446	30.4202	33.2608	33.3384
O13823	imp4	U3 small nucleolar ribonucleoprotein protein imp4	1	14.6514	8.38017	12.1088	12.9726	8.56281	12.1517	13.2916	8.77323	9.10769	206.313	118.006	170.511	182.673	120.577	171.114	187.167	123.54	128.25
Q09706	pld1	Phospholipase D1	1	11.4005	5.63534	14.9874	7.99347	8.534	10.601	17.8672	8.05599	14.9251	14.7364	7.2843	19.3728	10.3324	11.0311	13.703	23.0953	10.4133	19.2924
O14274	dtd1	D-aminoacyl-tRNA deacylase	1	10.4636	8.18811	14.5448	8.68347	8.77302	12.7914	14.6521	9.82314	12.0804	104.338	81.6483	145.034	86.5879	87.4808	127.55	146.105	97.9522	120.461
O74891	ret3	Probable coatomer subunit zeta	1	13.3347	9.63077	14.727	11.2437	9.189	11.9793	10.6079	9.38459	9.90306	127.145	91.8285	140.421	107.207	87.6163	114.221	101.145	89.4812	94.4247
O74988	cox5	Cytochrome c oxidase polypeptide 5, mitochondrial	1	15.43	9.78884	15.0078	7.95135	7.30635	11.4261	10.6834	10.3565	12.0497	96.5681	61.2631	93.9255	49.7632	45.7265	71.5099	66.8615	64.8156	75.4127
Q10270	met16	Probable phosphoadenosine phosphosulfate reductase	1	11.8244	9.23004	16.5228	9.61622	7.86331	11.6766	9.7325	10.2207	13.3135	101.595	79.3042	141.963	82.6222	67.5612	100.325	83.6213	87.8159	114.389
O74453	skb15	Shk1 kinase-binding protein 15	1	11.3601	12.5862	10.549	13.74	11.1651	12.4718	11.2313	8.83327	8.06329	96.0652	106.433	89.2061	116.19	94.4156	105.465	94.9757	74.6972	68.186
Q92366	rpl29	60S ribosomal protein L29	1	4.44609	10.8979	7.44671	11.7308	17.4423	23.6847	6.60408	10.6582	7.08922	245.73	602.313	411.57	648.348	964.015	1309.02	364.999	589.063	391.812
Q09677	SPAC5H10.05c	Uncharacterized protein C5H10.05c	1	13.0201	10.761	15.9188	7.90123	6.84338	12.5751	10.8492	8.68413	13.4471	183.986	152.063	224.948	111.652	96.7034	177.697	153.309	122.715	190.021
P36600	cgs1	cAMP-dependent protein kinase regulatory subunit	1	11.1878	9.26821	14.6675	8.50515	8.99531	12.9792	12.5747	8.97953	12.8426	59.7328	49.4837	78.3111	45.4097	48.0267	69.2969	67.1372	47.9425	68.5676
O14182	mrps12	Probable 37S ribosomal protein S12, mitochondrial	1	2.8823	9.9553	4.70468	10.1503	19.5196	24.2645	8.0994	14.0243	6.39968	33.0133	114.026	53.8867	116.26	223.575	277.921	92.7691	160.632	73.3008
O14363	rpl102	60S ribosomal protein L1-A	1	9.49894	7.28839	9.99271	15.4239	10.7291	18.1238	11.597	9.06567	8.28039	218	167.268	229.332	353.979	246.233	415.941	266.151	208.057	190.035
Q9P7L4	SPBC21C3.09c	Uncharacterized hydrolase C21C3.09c	1	11.5704	8.72248	15.4147	7.20488	6.86179	12.5837	11.8682	9.8818	15.892	20.4758	15.4359	27.279	12.7503	12.1431	22.2691	21.0028	17.4875	28.1237
Q9P7Z9	SPCC16C4.20c	Uncharacterized protein C16C4.20c	1	11.7853	10.3309	11.2978	11.0885	9.79371	11.4321	12.6026	11.8191	9.85009	352.475	308.978	337.897	331.635	292.912	341.912	376.919	353.488	294.598
O74974	utp25	U3 small nucleolar RNA-associated protein 25	1	11.8531	9.23518	13.5722	8.53332	10.3713	12.2338	16.2385	9.61483	8.34789	63.3536	49.3612	72.5421	45.6098	55.4337	65.3883	86.7931	51.3904	44.6187
Q9Y7T3	thg1	tRNA(His) guanylyltransferase	1	12.7642	9.99581	13.1142	11.2668	9.23117	13.5142	14.095	6.90249	9.11613	22.4528	17.5831	23.0684	19.8189	16.2381	23.7721	24.7939	12.1418	16.0357
O74429	asp1	Inositol hexakisphosphate and diphosphoinositol-pentakisphosphate kinase	1	11.0978	9.87362	14.9517	12.4498	7.96984	12.1964	13.2328	7.66147	10.5665	21.7098	19.3151	29.249	24.3547	15.5908	23.859	25.8865	14.9876	20.6705
O13791	slt1	Protein slt1	1	11.7034	7.80283	12.6702	11.8466	10.5521	12.0964	10.9455	11.7698	10.6132	29.1828	19.4565	31.5935	29.5398	26.3118	30.1628	27.2928	29.3483	26.4642
Q09768	gcs1	Glutamate--cysteine ligase	1	17.2979	8.08179	16.1436	6.21318	6.779	13.9304	13.239	7.64966	10.6655	28.0446	13.1028	26.1732	10.0733	10.9906	22.5851	21.4641	12.4022	17.2916
Q10134	fep1	Iron-sensing transcriptional repressor	1	7.15309	7.2769	11.601	10.4411	10.824	15.262	14.2447	15.2726	7.92478	15.7153	15.9873	25.4872	22.9389	23.7802	33.5304	31.2954	33.5536	17.4106
O13768	ptr8	General transcription and DNA repair factor IIH helicase subunit XPB	1	16.6045	10.2953	14.9374	10.2296	8.91877	10.1191	14.0303	9.3567	5.50827	59.5567	36.927	53.5773	36.6915	31.9897	36.2951	50.3238	33.5605	19.757
O14360	naf1	H/ACA ribonucleoprotein complex non-core subunit NAF1	1	11.7021	8.94263	14.8535	10.0399	9.12067	12.4706	12.4435	9.03644	11.3907	20.9085	15.9781	26.5392	17.9386	16.2962	22.2816	22.2332	16.1457	20.3522
P87074	crb2	DNA repair protein crb2	1	11.0119	9.51196	13.3104	9.94866	11.9834	13.5192	11.546	9.05251	10.116	57.6358	49.7853	69.6664	52.071	62.7207	70.7591	60.4312	47.3806	52.9471
O42859	mrp2	Probable 37S ribosomal protein mrp2, mitochondrial	1	5.95468	14.4937	7.16067	9.90924	13.2339	25.3205	5.28546	11.4316	7.21024	11.2731	27.4386	13.5562	18.7596	25.0537	47.9353	10.0061	21.6416	13.65
Q10330	rpl2501	60S ribosomal protein L25-A	1	5.73174	10.5298	12.5439	16.5029	15.0522	18.0615	6.34187	7.25939	7.97677	130.304	239.382	285.172	375.173	342.194	410.607	144.175	165.034	181.342
O94636	trm11	tRNA (guanine(10)-N2)-methyltransferase	1	13.2016	7.36403	14.4831	9.62237	9.6305	9.72639	13.7065	10.1654	12.1001	16.5391	9.22574	18.1446	12.055	12.0652	12.1853	17.1717	12.7353	15.1591
Q9USM1	rpn1302	Proteasomal ubiquitin receptor ADRM1 homolog rpn1302	1	15.4296	10.7169	13.3935	12.988	8.58989	9.35381	11.4666	7.77614	10.2855	134.749	93.592	116.967	113.426	75.0165	81.688	100.139	67.91	89.8248
Q10166	SPAC26A3.11	Hydrolase C26A3.11	1	12.1517	6.84378	15.9861	8.06181	6.26811	9.06066	13.1609	12.5477	15.9193	26.9147	15.1582	35.4073	17.856	13.8831	20.0683	29.1499	27.7916	35.2594
Q9Y7P4	rml2	54S ribosomal protein rml2, mitochondrial	1	10.3557	8.10344	9.8358	13.027	11.8648	16.7502	11.906	10.3319	7.82498	279.404	218.636	265.376	351.478	320.121	451.93	321.232	278.762	211.123
Q09914	rho1	GTP-binding protein rho1	1	14.7775	10.2024	15.5776	11.2275	5.90793	9.37538	14.2101	5.96572	12.7558	259.417	179.101	273.462	197.096	103.712	164.583	249.455	104.727	223.926
Q9Y7S9	aah3	Alpha-amylase 3	1	14.6579	8.97114	16.3642	10.9438	7.45309	13.767	9.67067	6.7392	11.433	143.987	88.1249	160.748	107.502	73.2129	135.235	94.9966	66.2002	112.308
O74755	pst3	Paired amphipathic helix protein pst3	1	17.7069	9.36388	13.2216	13.2053	5.25907	8.82734	15.858	9.64458	6.91334	38.3536	20.2824	28.6383	28.6029	11.3913	19.1202	34.3487	20.8904	14.9744
O13727	SPAC15A10.07	Uncharacterized protein C15A10.07	1	14.0519	9.56777	14.3432	8.53687	7.59526	12.5611	11.6427	10.6548	11.0464	60.3464	41.0893	61.5977	36.662	32.6182	53.9444	50	45.7577	47.4394
O94323	SPBC725.05c	Uncharacterized pyrophosphatase/phosphodiesterase C725.05c	1	11.65	9.87077	10.8306	11.5979	9.48361	12.7196	16.589	6.21559	11.0429	18.6323	15.7868	17.3219	18.5491	15.1676	20.343	26.5316	9.94089	17.6614
Q9P786	mtd1	Methylenetetrahydrofolate dehydrogenase [NAD(+)]	1	14.0885	9.68927	18.5233	10.4013	4.58527	9.86856	13.6647	4.69615	14.483	85.0497	58.4925	111.822	62.7907	27.6805	59.5749	82.4915	28.3499	87.4315
O42998	sip1	Pof6 interactor protein 1	1	14.7063	7.83931	15.5015	11.9436	8.37242	11.2941	11.7057	8.27176	10.3653	72.8004	38.8069	76.7371	59.1243	41.4459	55.909	57.9465	40.9476	51.3112
O94669	apm3	AP-3 complex subunit mu	1	13.0775	8.0709	11.4783	12.4413	9.39828	13.4758	11.6977	9.99905	10.3614	57.7863	35.6634	50.7197	54.9751	41.5288	59.5464	51.6893	44.1835	45.7844
Q10305	gdi1	Probable secretory pathway GDP dissociation inhibitor 1	1	14.1748	9.59907	16.103	10.3019	8.13869	10.4995	9.65516	9.86628	11.6615	39.8548	26.9893	45.2762	28.9656	22.8832	29.521	27.1471	27.7406	32.7883
Q9USH8	gtb1	Glucosidase 2 subunit beta	1	15.1825	11.7983	14.3632	9.02429	6.78102	11.4767	15.6258	5.11214	10.6362	29.6167	23.0151	28.0185	17.6038	13.2278	22.3877	30.4815	9.97234	20.7481
O94706	taf8	Transcription initiation factor TFIID subunit 8	1	20.061	14.5693	20.2289	8.67819	6.154	6.95378	8.93098	6.63359	7.79028	353.212	256.522	356.169	152.796	108.353	122.435	157.247	116.797	137.163
Q9Y7X7	SPBC365.11	GRIP and coiled-coil domain-containing protein C365.11	1	11.6511	10.1553	14.9413	8.7368	9.13372	12.2664	12.1781	9.58123	11.356	45.3009	39.4847	58.0935	33.9696	35.5129	47.6931	47.35	37.2529	44.1533
Q9P780	npl4	Nuclear protein localization protein 4	1	12.9266	10.2029	14.9101	13.492	7.56795	11.6155	11.8137	5.28473	12.1866	50.5238	39.8779	58.276	52.7335	29.5794	45.3991	46.1739	20.6554	47.6313
Q9UUB0	mrps17	37S ribosomal protein S17, mitochondrial	1	4.83354	9.5482	7.62069	9.77011	16.4721	20.0554	11.3812	12.0457	8.27293	94.0005	185.689	148.204	190.005	320.343	390.028	221.337	234.26	160.888
O94292	mrpl38	54S ribosomal protein L38, mitochondrial	1	6.64384	9.78183	9.35238	13.3924	10.5674	17.9444	12.3896	9.78235	10.1458	36.9953	54.4686	52.0773	74.5737	58.8429	99.9207	68.9895	54.4715	56.4955
Q09766	SPAC24H6.13	Uncharacterized membrane protein C24H6.13	1	17.844	9.19232	18.6714	11.9319	6.7954	12.3246	8.20788	8.66332	6.36914	125.754	64.782	131.585	84.089	47.8899	86.8563	57.8442	61.0539	44.8859
O74896	mhf2	Inner kinetochore subunit mhf2	1	9.17497	9.12556	11.1365	6.94413	8.46869	10.0811	19.4705	13.6196	11.9789	18.3226	18.224	22.2399	13.8676	16.9122	20.1323	38.8831	27.1987	23.9221
Q9USJ6	SPCC4B3.06c	NAD(P)H-dependent FMN reductase C4B3.06c	1	12.8974	9.52038	20.1322	9.40747	4.74901	9.01997	11.2613	5.44727	17.565	15.7945	11.6589	24.6544	11.5206	5.81576	11.0461	13.7909	6.67087	21.5106
Q9US51	mtf1	Mitochondrial transcription factor 1	1	16.0142	13.9968	13.5105	8.84686	10.0142	11.2756	8.33145	5.52018	12.4902	68.9873	60.2969	58.2016	38.1113	43.14	48.574	35.891	23.7803	53.8066
O60107	snx41	Sorting nexin-41	1	15.7144	9.26591	13.6637	7.01552	9.90694	11.9704	11.9145	11.0367	9.51203	37.0706	21.8585	32.2331	16.5498	23.3707	28.2384	28.1066	26.0358	22.4391
O94653	bms1	Ribosome biogenesis protein bms1	1	16.4186	6.58997	11.3425	13.1095	10.4167	10.6945	10.8851	14.1853	6.35769	19.8705	7.97545	13.7272	15.8657	12.6067	12.943	13.1735	17.1677	7.69433
O59704	iki3	Elongator complex protein 1	1	15.5918	9.47046	16.6873	9.76824	7.96245	11.0905	13.4006	7.70923	8.31938	63.0388	38.2898	67.468	39.4937	32.1928	44.8399	54.1797	31.169	33.6359
O74430	SPCC1672.09	Probable lipase C1672.09	1	9.12378	6.47931	14.4972	12.1887	8.91616	13.8004	14.6244	11.0006	9.3694	14.8336	10.5342	23.5699	19.8167	14.4961	22.437	23.7767	17.885	15.233
Q9P795	air1	Protein air1	1	12.293	9.35059	12.3679	11.5949	10.9166	13.1292	11.4655	10.4731	8.40919	103.932	79.0551	104.565	98.0294	92.295	111.002	96.9354	88.5458	71.096
O94740	cdc37	Hsp90 co-chaperone Cdc37	1	14.7043	12.9804	18.3025	7.7092	6.54814	9.8524	10.6132	6.13384	13.1561	218.295	192.704	271.713	114.448	97.2117	146.266	157.56	91.061	195.311
Q9UT95	SPAC323.04	Uncharacterized ABC transporter ATP-binding protein C323.04	1	10.5214	9.94953	13.0024	12.0082	10.3617	12.7241	13.8445	9.69644	7.89173	75.5326	71.427	93.3434	86.206	74.3857	91.3454	99.3887	69.6101	56.6542
O42995	mis19	CENP-A recruiting complex protein mis19	1	11.9006	7.15808	15.6438	11.2275	8.44233	11.1945	16.7895	9.0117	8.63199	143.322	86.2072	188.404	135.216	101.674	134.819	202.202	108.531	103.958
O13724	zpr1	Zinc finger protein zpr1	1	12.8136	11.8225	13.1741	11.8308	9.91854	10.2263	11.0176	10.1534	9.04315	43.0746	39.7431	44.2867	39.7711	33.3426	34.377	37.0373	34.1323	30.3999
O74541	SPCC777.02	Uncharacterized transcriptional regulatory protein C777.02	1	18.1101	8.65171	13.6484	13.9028	5.46574	13.9327	10.2037	7.3234	8.76145	28.899	13.8059	21.7793	22.1852	8.7219	22.2329	16.2825	11.6862	13.981
O14251	trs120	Transport protein particle subunit trs120	1	16.5934	10.9339	13.3732	12.6085	6.86131	12.8006	10.624	7.60163	8.60351	35.0949	23.1251	28.2843	26.6669	14.5116	27.0732	22.4696	16.0774	18.1964
O94536	ucp12	Putative ATP-dependent RNA helicase ucp12	1	8.78803	9.33771	10.0956	8.39493	13.634	18.4438	11.5648	11.5867	8.15445	57.2557	60.837	65.7748	54.6946	88.8284	120.165	75.3471	75.4894	53.1278
O60114	SPBC15C4.05	Uncharacterized helicase C15C4.05	1	11.8951	9.23632	10.6538	13.0427	12.1109	13.0705	10.7268	9.90093	9.36292	50.4543	39.1767	45.1891	55.322	51.3696	55.4399	45.4986	41.9958	39.7138
O74415	SPCC14G10.02	Uncharacterized protein C14G10.02	1	15.5988	8.13354	8.72544	14.7711	9.09322	10.5097	14.5754	7.53798	11.0549	43.5368	22.701	24.3529	41.2265	25.3794	29.3327	40.6803	21.0387	30.8545
O13892	SPAC20G4.08	Uncharacterized protein C20G4.08	1	8.7547	8.89679	11.1796	15.9534	8.00332	13.7458	14.4177	9.86565	9.18311	16.2721	16.5362	20.7791	29.652	14.8755	25.5488	26.7978	18.337	17.0683
O74958	mmi1	RNA binding exosome specificity factor Mmi1	1	11.3846	7.82123	17.4976	10.8904	8.43099	14.6475	11.1826	8.3682	9.77694	64.5978	44.379	99.2841	61.7941	47.8388	83.1123	63.4519	47.4825	55.4759
Q09669	adh4	Alcohol dehydrogenase 4	1	13.5273	9.52101	17.6212	10.1754	6.6773	12.0776	9.95186	6.98127	13.467	66.2036	46.5964	86.2392	49.7992	32.6791	59.1086	48.7051	34.1668	65.9086
P87294	SPAC16A10.02	Putative RNA polymerase II transcriptional coactivator	1	8.91759	11.805	14.2246	7.37873	11.3279	12.6674	10.3953	12.2986	10.9849	41.486	54.9188	66.175	34.327	52.6991	58.9307	48.3604	57.2151	51.1034
P87055	SPAC57A10.07	Uncharacterized protein C57A10.07	1	15.1409	11.7583	12.0945	11.2427	7.7686	11.2603	11.8782	7.45825	11.3982	50.4808	39.2027	40.3237	37.4839	25.901	37.5427	39.6027	24.8662	38.0022
P56289	tif51a	Eukaryotic translation initiation factor 5A-1	1	10.4196	10.2569	15.5724	9.56976	7.51577	11.964	13.4805	7.93726	13.2837	50.8073	50.0137	75.9329	46.6633	36.6478	58.3379	65.7327	38.703	64.7731
Q9USJ3	SPCC4B3.03c	Uncharacterized protein C4B3.03c	1	10.0502	9.77402	13.8515	12.2693	9.12878	14.6007	10.4898	8.37483	11.4608	173.919	169.139	239.701	212.321	157.973	252.665	181.525	144.926	198.329
Q10096	SPAC11D3.17	Zinc finger protein C11D3.17	1	16.8907	11.0967	13.822	9.58899	9.10038	10.6681	8.97077	10.8559	9.00647	50.5899	33.2361	41.3989	28.7204	27.2569	31.9526	26.8687	32.5149	26.9756
O74352	hob1	Protein hob1	1	11.6125	9.08118	15.9821	9.65654	7.9994	11.8188	12.7039	7.92147	13.2242	116.223	90.8891	159.957	96.6475	80.062	118.288	127.147	79.2821	132.355
O13615	prp5	Pre-mRNA-splicing factor prp5	1	17.8518	8.92449	14.1746	12.5846	8.19511	9.31663	11.908	7.89415	9.15061	62.1264	31.0583	49.3291	43.7959	28.5199	32.423	41.4414	27.4726	31.8452
O60091	mrpl24	54S ribosomal protein L24, mitochondrial	1	6.60727	9.94302	7.96735	13.8834	12.6665	22.3827	8.48269	9.98047	8.08661	43.1289	64.9029	52.0068	90.6239	82.6801	146.103	55.3707	65.1474	52.7853
O14214	trm10	tRNA (guanine(9)-N1)-methyltransferase	1	13.1465	7.69516	13.3748	9.29653	5.92222	10.9157	18.3527	7.71455	13.5819	26.3832	15.4431	26.8414	18.6569	11.8851	21.9064	36.8313	15.482	27.2569
Q92361	SPAC6G9.16c	Uncharacterized protein C6G9.16c	1	11.6339	11.2953	14.1606	9.67588	10.4912	10.938	10.4835	8.78261	12.539	117.028	113.623	142.446	97.3324	105.534	110.028	105.457	88.3468	126.134
O74764	spb4	ATP-dependent rRNA helicase spb4	1	16.4472	7.32431	10.8959	17.2864	9.1889	11.2123	9.64585	10.6821	7.31701	193.064	85.9757	127.9	202.915	107.863	131.615	113.227	125.391	85.89
P22194	sds22	Protein phosphatase 1 regulatory subunit SDS22	1	16.0247	10.5197	17.39	10.0669	5.4451	10.0859	10.7229	5.24685	14.4979	79.2369	52.0167	85.9881	49.7777	26.9243	49.8716	53.0212	25.944	71.6875
Q92370	trp1	Multifunctional tryptophan biosynthesis protein	1	14.4531	8.426	14.9838	9.42731	6.77068	10.7068	14.385	7.81057	13.0368	192.148	112.02	199.203	125.332	90.0132	142.342	191.242	103.838	173.318
O59727	SPBC3E7.07c	Protein PBDC1 homolog	1	9.83981	10.927	12.0602	12.2961	9.6187	10.4906	14.8664	7.71005	12.1911	33.7989	37.5331	41.4259	42.2361	33.0394	36.0343	51.0648	26.4833	41.8753
Q9USV3	cwf7	Pre-mRNA-splicing factor cwf7	1	14.9452	10.962	12.9986	9.56199	8.32396	9.21737	14.588	7.4703	11.9325	49.5714	36.3598	43.1149	31.716	27.6096	30.5729	48.3869	24.7781	39.5789
O94314	SPBC215.10	Uncharacterized hydrolase C215.10	1	11.6403	10.7011	13.9593	8.98067	8.85124	14.5781	10.3355	9.93865	11.0152	51.8487	47.6655	62.1781	40.0022	39.4257	64.9345	46.037	44.2693	49.0646
O13633	pi041	Uncharacterized J domain-containing protein C17A3.05c	1	10.9309	8.92293	11.7776	13.2425	9.83712	14.6828	11.9763	10.0773	8.55261	609.986	497.935	657.237	738.984	548.951	819.359	668.327	562.351	477.27
Q9US54	taf11	Transcription initiation factor TFIID subunit 11	1	21.1666	13.6621	18.0867	8.86603	5.79762	6.44995	10.2847	8.32165	7.36464	190.42	122.909	162.713	79.7614	52.1571	58.0256	92.5246	74.864	66.2544
Q1MTQ9	nip7	60S ribosome subunit biogenesis protein nip7	1	11.2553	9.63998	10.5031	14.1461	11.9669	13.8234	10.0991	11.1836	7.38232	150.66	129.038	140.591	189.356	160.185	185.036	135.184	149.701	98.8175
Q9C0Y7	SPAPB24D3.07c	Uncharacterized protein PB24D3.07c	1	14.8465	7.77938	10.8635	11.1992	8.25316	12.7668	11.8516	13.5518	8.88815	315.02	165.067	230.506	237.63	175.12	270.893	251.473	287.548	188.593
O74338	blt1	Mitosis inducer protein blt1	1	12.164	7.8695	11.7841	11.2927	11.1902	16.1497	10.4173	10.2842	8.84835	253.488	163.994	245.572	235.331	233.195	336.546	217.088	214.313	184.392
Q9P6P3	ppk15	Serine/threonine-protein kinase ppk15	1	10.7667	8.21389	12.7139	9.84309	8.94867	13.0132	16.2677	7.34032	12.8925	75.8392	57.8574	89.5546	69.3333	63.033	91.6628	114.587	51.7041	90.8128
Q9UTT2	prp12	Pre-mRNA-splicing factor prp12	1	21.0385	11.917	14.2461	13.1079	8.87271	10.6523	5.13345	6.42962	8.60235	27.3843	15.5114	18.5431	17.0616	11.549	13.8654	6.68184	8.36897	11.1971
O94590	sec1	Protein transport protein sec1	1	14.7592	9.26889	15.1834	8.54688	7.7239	12.441	12.6003	9.15748	10.319	50.1129	31.4712	51.553	29.0198	26.2254	42.2416	42.7826	31.093	35.0368
P78974	hem2	Delta-aminolevulinic acid dehydratase	1	13.4725	10.9582	15.3213	9.70626	7.72494	12.2635	9.96713	7.73768	12.8485	45.7493	37.2111	52.0272	32.96	26.2319	41.6437	33.8458	26.2752	43.6301
O60172	SPBC21H7.03c	Thiamine-repressible acid phosphatase SPBC21H7.03c	1	11.13	8.70618	16.801	10.4327	5.5781	11.8525	16.7777	8.27457	10.4473	17.8505	13.9631	26.9457	16.7322	8.94624	19.0092	26.9083	13.2709	16.7555
Q9UUB1	rib4	6,7-dimethyl-8-ribityllumazine synthase	1	11.1702	9.19618	13.1358	9.54493	10.4108	12.253	12.1553	9.16851	12.9653	69.9237	57.5665	82.228	59.7496	65.1697	76.7018	76.0899	57.3933	81.1602
Q9URY1	ppk16	Serine/threonine-protein kinase ppk16	1	10.0915	9.92711	11.1467	12.0445	10.4605	15.3475	12.9967	9.58813	8.39739	18.4136	18.1136	20.3389	21.9771	19.0869	28.004	23.7145	17.4951	15.3224
O14189	SPAC10F6.17c	Protein phosphatase 2C homolog C10F6.17c	1	11.2007	6.73991	20.074	10.034	7.11234	13.1301	11.1627	7.07728	13.469	124.107	74.6802	222.426	111.179	78.8068	145.486	123.686	78.4183	149.24
O13874	SPAC1B3.09c	Uncharacterized NOC2 family protein C1B3.09c	1	14.4858	10.8893	9.19906	18.0789	8.53954	11.3062	12.8708	8.09329	6.53717	78.0034	58.6367	49.5351	97.3513	45.9838	60.8814	69.3065	43.5808	35.2014
O74853	fap1	FKBP12-associated protein 1 homolog	1	8.57634	5.49654	7.35685	14.6792	14.8118	16.1307	14.5247	12.2779	6.14596	11.1947	7.17466	9.60293	19.1608	19.3339	21.0555	18.9591	16.0264	8.02235
O74940	SPCC553.02	Putative glutamine-dependent NAD(+) synthetase	1	15.7136	9.46454	16.3536	12.4773	5.58033	10.073	11.8225	6.67083	11.8442	66.2576	39.908	68.9561	52.6117	23.5299	42.4736	49.8507	28.1281	49.9422
O13801	SPAC17H9.04c	Uncharacterized RNA-binding protein C17H9.04c	1	10.7701	8.7172	11.7401	12.2584	11.4282	15.0843	11.4569	10.8309	7.71387	119.925	97.0654	130.725	136.496	127.253	167.962	127.572	120.601	85.8933
Q10204	acr1	RNA polymerase I-specific transcription initiation factor RRN9 homolog	1	12.3642	8.099	14.5431	10.7664	7.21407	9.8909	17.0852	9.73078	10.3063	62.4989	40.939	73.5126	54.4222	36.4658	49.9967	86.3626	49.1873	52.0966
O59744	SPBC530.08	Uncharacterized transcriptional regulatory protein C530.08	1	20.2413	8.64571	16.3887	13.1691	8.30836	10.4306	9.39348	5.44523	7.97756	303.104	129.466	245.413	197.201	124.414	156.193	140.663	81.5399	119.46
O42968	SPBC1E8.03c	Uncharacterized protein C1E8.03c	1	10.9735	8.71052	11.2341	13.168	10.8189	14.8906	11.0593	11.0528	8.09235	21.0156	16.6817	21.5147	25.2182	20.7194	28.5172	21.1798	21.1675	15.4978
Q8WZK2	its8	GPI ethanolamine phosphate transferase 1	1	13.5615	9.21336	15.7221	10.7504	7.81175	13.6243	14.1829	4.85741	10.2763	45.6994	31.0471	52.9799	36.2266	26.3239	45.911	47.7934	16.3684	34.6289
Q9UT97	pup2	Probable proteasome subunit alpha type-5	1	12.9577	8.75064	15.6789	9.62931	6.63526	10.5214	13.137	8.20665	14.4831	116.988	79.0049	141.557	86.938	59.9063	94.9926	118.607	74.0936	130.76
O14048	ubx2	UBX domain-containing protein 2	1	12.4364	8.94279	16.521	10.5914	9.70279	10.6633	7.31232	9.55071	14.2793	15.6181	11.2307	20.7477	13.301	12.1851	13.3914	9.18308	11.9941	17.9325
O94297	SPBC887.13c	Putative 3-oxoacyl-[acyl-carrier-protein] synthase, mitochondrial	1	15.7938	9.45722	14.6677	11.9774	8.36512	10.2189	10.8757	8.91576	9.72828	83.5634	50.0371	77.6052	63.3709	44.2589	54.0672	57.5423	47.1723	51.4712
Q1MTR8	svp26	Protein svp26	1	19.7522	9.98486	16.7313	13.5212	5.55959	11.7475	9.47617	4.71415	8.51299	104.378	52.7637	88.4146	71.4512	29.3789	62.0782	50.0756	24.9114	44.9858
Q9UT61	ams1	Alpha-mannosidase	1	11.2124	7.6055	21.2622	9.81085	8.36809	12.2855	12.2192	7.96532	9.2709	91.2583	61.9013	173.054	79.8508	68.1081	99.9919	99.4524	64.83	75.4561
O13903	rrp40	Exosome complex component rrp40	1	14.1367	8.4674	11.6612	12.4924	9.47072	12.0629	12.7359	11.2085	7.76423	37.1198	22.2335	30.6197	32.8024	24.868	31.6744	33.4417	29.431	20.3871
O43068	mde4	Monopolin complex subunit mde4	1	7.56768	5.84116	12.1236	13.8638	12.7429	12.8161	13.0768	17.0127	4.9553	12.9832	10.0211	20.7993	23.7847	21.8618	21.9873	22.4347	29.187	8.50134
Q9UTL3	rki1	Ribose-5-phosphate isomerase	1	15.4469	7.84665	20.5074	9.1157	5.34011	10.4994	10.9284	7.94191	12.3735	86.0057	43.6887	114.182	50.7545	29.7327	58.4587	60.8472	44.2191	68.8932
O14179	sdo1	Ribosome maturation protein sdo1	1	12.1251	10.3712	16.6618	7.67328	6.66358	11.8436	12.4088	7.92396	14.3287	150.388	128.634	206.657	95.1721	82.6487	146.897	153.908	98.2813	177.72
O94385	pom152	Nucleoporin pom152	1	15.4226	9.32429	15.9005	12.7826	7.21218	11.1419	12.2272	6.69154	9.29714	103.455	62.5474	106.661	85.7459	48.3794	74.7401	82.0203	44.8869	62.3652
O13636	tim50	Mitochondrial import inner membrane translocase subunit tim50	1	14.8126	9.76141	18.535	11.8296	6.98447	9.89906	12.0425	5.87116	10.2643	105.998	69.8519	132.635	84.6514	49.9804	70.8369	86.1754	42.0136	73.4502
O14362	smi1	Cell wall biosynthesis/cell cycle regulator smi1	1	14.6507	8.56058	16.9683	9.37666	6.90958	11.329	12.1276	8.52434	11.5532	143.521	83.8611	166.225	91.8556	67.6876	110.981	118.805	83.5061	113.177
P78750	SPBC29A3.06	Probable U3 small nucleolar RNA-associated protein 18	1	17.4417	7.12607	12.9116	12.3361	6.63124	11.538	13.5925	9.39348	9.02927	147.909	60.4305	109.493	104.613	56.2342	97.8444	115.267	79.6585	76.57
Q9UT38	vps16	Probable vacuolar protein sorting-associated protein 16 homolog	1	14.3837	11.0712	14.2097	12.2361	8.65761	12.9039	9.77533	6.60618	10.1563	33.4589	25.7536	33.0541	28.4633	20.1391	30.0166	22.7391	15.3671	23.6252
Q10297	kap114	Importin subunit beta-5	1	17.2946	9.64029	19.8565	11.747	5.8164	10.6723	10.5608	3.8522	10.5599	401.387	223.739	460.845	272.634	134.992	247.691	245.104	89.4049	245.082
O60068	isd11	Protein isd11	1	10.8774	11.1163	18.0071	6.22799	5.08711	10.854	10.3091	8.87688	18.6443	32.6371	33.3539	54.0295	18.6868	15.2637	32.5669	30.9319	26.6347	55.9415
O59810	vgl1	Vigilin 1	1	16.8125	8.51204	13.8679	10.2181	5.41508	11.7873	11.5128	11.522	10.3523	24.6043	12.457	20.295	14.9537	7.92473	17.2502	16.8484	16.8619	15.1501
O13687	vma4	V-type proton ATPase subunit E	1	12.1799	9.10272	17.6302	8.66053	7.77621	12.11	10.9839	7.00787	14.5486	151.842	113.48	219.789	107.968	96.9431	150.971	136.932	87.3646	181.372
P87148	hrf1	Protein transport protein yif1	1	16.7341	7.02362	14.5033	12.5496	6.912	11.9069	11.7948	8.73367	9.84208	107.661	45.1875	93.3092	80.7397	44.4694	76.6047	75.8834	56.1894	63.3205
Q9UTR1	mms19	DNA repair/transcription protein mms19	1	15.5835	9.19004	17.6055	14.5216	6.50174	11.3343	7.57059	9.43537	8.25729	21.0914	12.4382	23.8281	19.6542	8.79972	15.3403	10.2464	12.7702	11.1758
Q9P6N4	vps11	E3 ubiquitin-protein ligase pep5	1	21.0546	8.15718	16.0833	14.6812	6.41903	10.7149	10.4739	3.87604	8.53977	111.175	43.0726	84.9253	77.5217	33.8946	56.5783	55.3056	20.4668	45.0928
O13776	ftp105	Ubp5-interacting protein ftp105	1	14.6313	17.7646	15.6368	10.3988	4.33621	11.3451	13.4236	4.26358	8.20012	19.5977	23.7947	20.9446	13.9285	5.80809	15.196	17.9801	5.71081	10.9836
P40383	exo2	5'-3' exoribonuclease 1	1	10.3229	9.06469	9.96893	14.1218	10.2737	16.041	11.3083	10.6295	8.26921	101.677	89.2846	98.1911	139.096	101.193	157.999	111.384	104.697	81.4494
Q09799	kri1	Protein kri1	1	14.5347	8.42125	11.4851	16.324	9.76475	11.6318	12.8701	7.79288	7.17553	210.227	121.803	166.118	236.107	141.236	168.24	186.15	112.715	103.786
Q9P7F7	snf7	Vacuolar-sorting protein snf7	1	12.7527	7.46911	12.4075	11.6963	10.2975	11.8978	13.0284	10.7219	9.72881	101.851	59.6528	99.0933	93.4135	82.2422	95.0233	104.052	85.6313	77.7001
P87061	tea1	Tip elongation aberrant protein 1	1	9.757	7.39801	11.3496	13.3924	9.16743	15.597	15.2308	8.60014	9.50754	58.6013	44.433	68.1668	80.436	55.0603	93.6768	91.4773	51.6531	57.103
P37382	rpb3	DNA-directed RNA polymerase II subunit RPB3	1	20.3706	13.3304	14.8003	10.2592	4.12795	5.85366	16.3418	6.18643	8.72961	31.5909	20.6729	22.9524	15.91	6.40166	9.07789	25.343	9.59394	13.5379
Q9USN1	snx12	Sorting nexin-12	1	9.83101	12.077	12.9888	14.4369	8.60589	16.2506	11.0627	7.87729	6.86974	12.7057	15.6085	16.7868	18.6584	11.1223	21.0024	14.2976	10.1807	8.8785
G2TRL3	rsa3	Ribosome assembly protein 3	1	9.72213	9.67216	10.6396	13.4235	6.95213	11.3448	19.716	8.2725	10.2571	28.4357	28.2896	31.1191	39.2617	20.3339	33.1819	57.6664	24.1958	30.0005
O74521	SPCC663.15c	Uncharacterized protein C663.15c	1	15.7273	9.36208	16.4872	9.75282	7.04486	8.24441	12.5364	6.18803	14.6568	50.1994	29.8824	52.6249	31.1296	22.4862	26.315	40.0144	19.7513	46.7825
Q09779	tho2	THO complex subunit 2	1	11.8107	8.86591	12.5782	9.96976	11.0599	12.3959	12.6017	9.03596	11.682	147.515	110.735	157.101	124.522	138.138	154.824	157.395	112.859	145.908
O94486	chr2	Chitin synthase regulatory factor 2	1	18.5955	8.86588	15.5963	12.4877	7.73114	11.7366	10.7493	5.52308	8.71452	115.374	55.0075	96.7656	77.479	47.9671	72.8185	66.693	34.2674	54.0684
O60086	SPBC14C8.04	Probable acetolactate synthase small subunit	1	11.884	11.4012	20.3121	5.77434	6.08739	8.56178	11.3534	7.85433	16.7714	35.1472	33.7191	60.0734	17.0777	18.0035	25.3216	33.5779	23.2293	49.6016
Q9US47	SPAC1002.12c	Putative succinate-semialdehyde dehydrogenase C1002.12c [NADP(+)]	1	12.4078	10.4806	13.2732	8.64736	9.64522	12.4111	13.2256	8.24929	11.6598	66.7211	56.358	71.3749	46.4999	51.8658	66.7388	71.1188	44.3593	62.6987
O94702	erm1	Putative endoplasmic reticulum metallopeptidase 1	1	18.6322	9.21841	17.2542	11.6486	5.41038	9.63504	13.2002	5.51995	9.48106	101.403	50.1697	93.9033	63.3956	29.4452	52.4372	71.8403	30.0415	51.5992
O14335	scr1	DNA-binding protein scr1	1	7.50883	10.7617	12.5081	9.73843	9.3511	14.8116	12.8577	11.9365	10.526	42.8959	61.4789	71.4555	55.633	53.4203	84.6148	73.4525	68.1899	60.1321
O14243	snx4	Sorting nexin-4	1	15.0304	9.93817	15.5327	10.4039	7.78617	9.59658	11.2374	8.75397	11.7208	51.1336	33.8099	52.8424	35.3944	26.4887	32.6478	38.2299	29.7812	39.8743
P78859	isa1	Iron-sulfur assembly protein 1	1	22.0869	9.48882	12.589	13.912	6.87739	8.38037	10.1173	7.86651	8.68161	158.679	68.1704	90.4431	99.9479	49.4092	60.207	72.686	56.5153	62.3712
Q9HGM7	SPBC543.04	Nitrogen permease regulator 3-like protein	1	11.6004	9.8601	17.6985	10.0157	7.23003	12.433	12.1723	9.56039	9.42969	23.2739	19.7823	35.5085	20.0944	14.5056	24.9442	24.4212	19.181	18.9188
Q09860	SPAC29E6.06c	Probable cysteine--tRNA ligase	1	9.93955	8.73896	12.2392	8.92922	8.59564	11.2579	17.7381	12.1038	10.4577	90.6206	79.6746	111.587	81.4092	78.3679	102.64	161.721	110.352	95.3448
G2TRL5	new2	Uncharacterized protein new2	1	8.81735	11.8738	13.5555	10.8968	10.6589	13.2224	8.9857	12.5096	9.48	10.609	14.2866	16.3099	13.111	12.8248	15.9092	10.8116	15.0515	11.4063
Q9HDZ8	SPAC589.06c	Uncharacterized protein C589.06c	1	16.0936	8.77806	17.4516	10.1886	6.1646	10.5009	10.2782	8.22005	12.3244	201.348	109.823	218.338	127.47	77.1256	131.377	128.592	102.842	154.191
O94332	rrn11	RNA polymerase I-specific transcription initiation factor rrn11	1	15.0898	10.4717	10.9565	15.1977	7.5501	9.48418	10.3947	8.97688	11.8784	31.2711	21.7008	22.7055	31.4946	15.6463	19.6543	21.5412	18.603	24.6159
O14115	ptl2	Triacylglycerol lipase ptl2	1	10.5443	9.89144	12.42	9.57168	9.22982	12.4031	12.7034	12.9942	10.242	107.541	100.882	126.671	97.6208	94.1342	126.499	129.561	132.527	104.457
Q9Y7P0	rib5	Riboflavin synthase	1	10.1736	9.3039	17.8155	8.75755	6.33374	13.074	10.0269	8.73824	15.7766	31.319	28.6417	54.8443	26.9598	19.4982	40.2478	30.8674	26.9004	48.5678
Q9P7M5	nop10	H/ACA ribonucleoprotein complex subunit nop10	1	15.3924	6.93723	11.5072	14.1398	8.55625	10.2628	16.1415	8.58444	8.47837	85.7339	38.6395	64.0936	78.7569	47.6572	57.1623	89.9059	47.8142	47.2234
P01129	cdc10	Start control protein cdc10	1	17.5043	7.5736	11.197	11.3657	10.6962	12.3266	11.6877	8.59094	9.05795	53.1013	22.9753	33.9673	34.479	32.448	37.3941	35.4559	26.0615	27.4783
Q09690	pom1	DYRK-family kinase pom1	1	11.3272	9.85038	11.2633	12.1626	10.691	12.6605	13.9273	9.38877	8.72899	25.2368	21.9466	25.0946	27.0982	23.8194	28.2076	31.03	20.9181	19.4481
O94505	tol1	3'(2'),5'-bisphosphate nucleotidase	1	14.1908	9.37599	19.3812	7.55688	3.86359	8.85498	14.4248	4.12975	18.222	104.347	68.9429	142.512	55.5668	28.4095	65.1118	106.068	30.3666	133.988
Q9Y7Z5	tts1	Tetra-spanning protein 1	1	17.3954	10.1325	17.7749	12.3754	4.81619	9.73027	11.0873	6.15747	10.5305	176.844	103.009	180.703	125.811	48.9622	98.9196	112.716	62.5978	107.055
O74333	fhn1	Non-classical export protein 2 homolog	1	13.6243	9.09132	22.6357	8.37054	7.52928	12.273	12.2229	5.39184	8.86111	250.607	167.226	416.362	153.968	138.494	225.749	224.829	99.1778	162.992
Q09740	SPBC12C2.11	Probable glutamine--fructose-6-phosphate aminotransferase [isomerizing]	1	11.5981	10.4292	14.203	9.5233	10.7249	10.8311	12.2487	8.28947	12.1522	69.0921	62.1282	84.6098	56.7319	63.8898	64.5228	72.9674	49.3818	72.3929
O94424	tfg2	Transcription initiation factor IIF subunit beta	1	12.5648	10.441	14.0143	12.523	8.10854	9.31371	15.5685	6.56328	10.9029	29.8912	24.8387	33.3395	29.7918	19.2899	22.157	37.0369	15.6138	25.9376
O74439	SPCC1682.09c	Uncharacterized mitochondrial carrier C1682.09c	1	14.3571	10.1679	16.1345	11.633	7.34685	10.2447	11.1955	7.83718	11.0833	123.702	87.6082	139.017	100.231	63.3014	88.2699	96.4617	67.5262	95.495
O94618	tim21	Mitochondrial import inner membrane translocase subunit tim21	1	14.4859	9.58127	14.2336	12.2792	7.49356	12.8057	11.8254	6.4034	10.8919	100.549	66.505	98.7975	85.232	52.0139	88.8861	82.082	44.447	75.6023
Q09702	nrd1	Negative regulator of differentiation 1	1	14.3996	9.64917	13.8106	11.2766	9.29917	14.5936	9.27445	6.6357	11.061	22.034	14.765	21.1328	17.2553	14.2294	22.331	14.1916	10.1538	16.9254
Q9URW7	vps17	Vacuolar protein sorting-associated protein 17	1	16.2522	8.91771	16.0998	10.427	7.83014	11.337	10.6458	6.63852	11.852	209.384	114.891	207.42	134.336	100.879	146.059	137.154	85.5269	152.694
O74774	hbs1	Elongation factor 1 alpha-like protein	1	8.20513	6.85974	9.45869	13.5438	12.0175	15.8325	11.7812	13.8313	8.47011	51.4002	42.9722	59.2531	84.8436	75.2825	99.1814	73.8021	86.645	53.0602
O14057	SPCC1672.03c	Probable guanine deaminase	1	17.9223	9.85441	24.125	10.8894	4.50577	9.28543	8.32171	1.50619	13.5898	20.3491	11.1887	27.3916	12.3639	5.11587	10.5427	9.44852	1.71014	15.4299
Q9UT30	brr6	Nucleus export protein brr6	1	8.54685	9.29727	13.6498	6.95128	11.8512	14.8057	15.0007	8.57661	11.3206	170.897	185.902	272.933	138.993	236.968	296.045	299.944	171.492	226.36
O94308	csn1	COP9 signalosome complex subunit 1	1	17.6185	9.74245	16.0329	8.29706	7.65982	10.7017	10.2032	8.66525	11.0791	61.6799	34.1069	56.1288	29.0468	26.8159	37.4652	35.7199	30.3358	38.7862
P05933	cam1	Calmodulin	1	12.9882	8.46945	26.5147	9.46424	5.3186	11.4845	10.9726	5.05518	9.73256	157.975	103.014	322.498	115.113	64.69	139.686	133.459	61.4861	118.377
P55877	tif11	Eukaryotic translation initiation factor 1A	1	12.2727	11.8268	15.4184	6.74305	6.54418	11.5629	14.635	7.75784	13.239	65.1936	62.825	81.9034	35.8195	34.7631	61.4231	77.7422	41.2102	70.3267
Q9US56	mug31	Meiotically up-regulated gene 31 protein	1	15.645	7.05848	18.093	14.1568	5.49108	12.1829	12.0303	5.29405	10.0483	322.095	145.318	372.495	291.458	113.049	250.82	247.678	108.993	206.872
Q09673	pan6	Pantoate--beta-alanine ligase	1	15.7197	8.94302	16.4479	8.40119	7.64455	12.0352	12.3409	6.92697	11.5405	55.5064	31.578	58.0779	29.6648	26.993	42.4966	43.576	24.4593	40.7498
P87128	SPAC3A12.13c	Probable eukaryotic translation initiation factor 3 subunit J	1	9.14862	9.65791	16.1583	11.8008	7.10633	11.3639	13.5622	7.95834	13.2436	49.1395	51.8751	86.7902	63.3851	38.1699	61.0386	72.8459	42.7463	71.1347
P79088	sec61	Protein transport protein sec61 subunit alpha	1	11.986	8.91428	13.6485	10.0094	9.43145	12.4725	15.7876	7.40384	10.3465	40.6233	30.2126	46.2578	33.9242	31.9654	42.2722	53.5078	25.0933	35.0667
Q10109	lem2	Lap-Emerin-Man domain protein 2	1	11.1868	8.76805	14.2228	9.44666	9.98547	13.4343	13.8223	7.99631	11.1373	71.7689	56.2513	91.2465	60.605	64.0617	86.1877	88.6768	51.3003	71.451
O43020	mrps16	Probable 37S ribosomal protein S16, mitochondrial	1	5.74034	10.3092	9.48493	11.0601	12.7065	18.109	12.4526	10.6107	9.52665	47.3105	84.9663	78.1725	91.1543	104.724	149.25	102.631	87.4509	78.5164
Q9UT55	SPAC806.04c	Damage-control phosphatase SPAC806.04c	1	11.7036	9.15391	15.878	10.6958	8.35598	12.6687	10.7816	8.51723	12.2452	34.5717	27.0402	46.9027	31.5949	24.6831	37.4226	31.8481	25.1594	36.1717
O13846	scs7	Ceramide very long chain fatty acid hydroxylase scs7	1	14.1278	10.321	15.84	10.0435	7.79702	12.2174	10.7213	7.5331	11.3989	46.4016	33.8984	52.0249	32.9868	25.6086	40.127	35.2131	24.7418	37.4386
O13684	pcs1	Monopolin complex subunit pcs1	1	8.69852	7.46109	12.7098	10.6184	10.7016	14.8533	12.6871	14.5906	7.67955	44.0043	37.7444	64.2968	53.7165	54.1377	75.1405	64.1818	73.8116	38.8496
P06652	cdc25	M-phase inducer phosphatase	1	18.6565	9.33485	13.2813	13.9619	10.3124	12.3272	7.28801	7.26075	7.57715	109.501	54.7891	77.9518	81.9467	60.5266	72.3521	42.7755	42.6156	44.4726
P87316	atp15	Putative ATP synthase subunit epsilon, mitochondrial	1	13.5572	8.78202	14.9741	11.2799	6.62491	10.7178	12.6885	8.04642	13.3291	219.51	142.193	242.452	182.638	107.266	173.536	205.444	130.283	215.816
P53694	rtn1	Reticulon-like protein 1	1	13.0045	9.32162	17.922	10.986	4.56477	11.8836	10.7107	5.08379	16.523	139.483	99.9814	192.227	117.833	48.9605	127.461	114.88	54.5275	177.222
Q9HDW7	pmc1	Calcium-transporting ATPase 2	1	13.4523	12.7482	16.9337	8.81014	7.30368	14.4562	8.65343	5.64586	11.9965	60.4662	57.3015	76.1148	39.6004	32.8291	64.9788	38.896	25.3774	53.9227
O13629	aim22	Putative lipoate-protein ligase A	1	10.8794	10.4749	14.0681	11.0236	9.89996	12.6516	10.4006	11.3004	9.30136	14.8218	14.2708	19.1661	15.0183	13.4875	17.2363	14.1696	15.3954	12.672
Q9P7P0	SPBC1718.04	Uncharacterized acyltransferase C1718.04	1	14.0281	8.67247	12.012	12.1103	8.30186	11.6294	14.2282	8.3182	10.6994	150.158	92.8304	128.577	129.629	88.8633	124.482	152.299	89.0383	114.526
O13666	erg32	Delta(7)-sterol 5(6)-desaturase erg32	1	11.266	8.92567	17.0824	7.47704	7.37739	11.1066	23.682	6.73766	6.34521	63.6306	50.4123	96.4818	42.2305	41.6676	62.73	133.757	38.0544	35.8378
Q09744	SPBC12C2.03c	Uncharacterized FAD-binding protein C12C2.03c	1	9.83677	10.9862	18.8071	7.20691	8.27737	12.8409	11.1342	8.92349	11.9871	16.1777	18.0681	30.9304	11.8526	13.6131	21.1184	18.3115	14.6757	19.7142
O13863	SPAC1B1.02c	Uncharacterized kinase C1B1.02c	1	12.0485	11.4693	18.4599	12.9468	8.06286	11.1106	8.11295	8.68824	9.10092	14.9806	14.2605	22.9523	16.0975	10.025	13.8145	10.0873	10.8026	11.3157
Q09903	drs1	ATP-dependent RNA helicase drs1	1	14.1893	9.07107	13.3545	10.843	9.25444	11.0304	13.2464	9.60063	9.4103	60.3283	38.5672	56.7788	46.1009	39.3469	46.8978	56.3193	40.8187	40.0096
Q09714	SPAC18B11.08c	Uncharacterized protein C18B11.08c	1	7.99746	8.65288	8.73465	17.4845	11.1416	16.522	10.4509	12.3366	6.67932	229.315	248.108	250.453	501.343	319.47	473.743	299.665	353.734	191.519
Q9USS8	SPBC4.02c	Uncharacterized protein C4.02c	1	11.0365	9.05916	14.9452	9.36075	8.28987	13.9372	12.3431	8.26076	12.7675	35.8346	29.4143	48.5258	30.3936	26.9165	45.2528	40.0769	26.822	41.4549
Q10436	SPAC12B10.02c	Uncharacterized protein C12B10.02c	1	16.7508	9.5635	16.8436	10.1144	6.62902	11.0906	10.538	6.18333	12.2867	202.786	115.776	203.908	122.445	80.2509	134.263	127.573	74.8555	148.743
P48009	spn4	Septin homolog spn4	1	17.8365	9.43617	17.2127	9.84683	6.59212	11.9868	11.0848	5.31217	10.6918	111.644	59.0635	107.739	61.6339	41.2618	75.0288	69.3827	33.2503	66.9229
O13351	pmt3	Ubiquitin-like protein pmt3/smt3	1	11.1979	11.283	13.7946	8.81741	10.4682	10.3445	12.4143	9.62844	12.0517	37.181	37.4634	45.8029	29.2769	34.7581	34.3475	41.2197	31.9698	40.0159
P56287	tif225	Probable translation initiation factor eIF-2B subunit epsilon	1	12.4405	11.0831	16.929	12.8151	5.62545	11.9971	8.15039	8.16982	12.7895	26.6092	23.7058	36.2096	27.4103	12.0323	25.6608	17.433	17.4745	27.3556
O94455	SPAC1687.14c	Uncharacterized calcium-binding protein C1687.14c	1	7.97502	9.64869	15.8049	11.0447	11.1732	13.1715	13.0258	8.82957	9.32656	65.3579	79.0742	129.526	90.5154	91.5681	107.945	106.751	72.3613	76.4343
O74402	hsp78	Heat shock protein 78, mitochondrial	1	11.6321	11.2231	13.0333	9.54907	9.7485	12.5937	12.8379	8.89596	10.4864	49.3695	47.6336	55.3164	40.5287	41.3751	53.4509	54.4874	37.7567	44.5069
O14036	smd2	Small nuclear ribonucleoprotein Sm D2	1	9.71895	8.93724	9.81543	13.9317	11.5527	15.4084	11.764	12.9294	5.94218	105.264	96.7976	106.309	150.892	125.125	166.886	127.413	140.036	64.3586
O94277	SPBP8B7.29	Putative aminodeoxychorismate synthase	1	15.7396	7.68219	13.0389	11.1383	7.0672	12.2185	11.6344	9.18217	12.2987	32.7226	15.9713	27.1079	23.1566	14.6927	25.4023	24.188	19.0897	25.569
Q9Y7X6	ish1	Stress response protein ish1	1	15.1311	11.2848	14.4842	10.3432	6.9302	12.5567	11.4091	5.39993	12.4607	132.113	98.5299	126.465	90.309	60.5092	109.635	99.6158	47.1481	108.798
Q09805	vps45	Vacuolar protein sorting-associated protein 45	1	12.2253	10.1043	14.6118	12.5656	7.59851	14.64	8.86734	8.70892	10.6781	27.3006	22.5642	32.63	28.0606	16.9684	32.693	19.8019	19.4481	23.8456
O94634	SPBC1677.03c	Threonine dehydratase, mitochondrial	1	16.5837	10.6529	16.8819	12.2333	4.6269	10.1026	11.9086	5.89481	11.1153	62.1552	39.9268	63.2731	45.85	17.3415	37.8643	44.6333	22.0936	41.6599
Q9Y7X4	SPBC365.16	Uncharacterized membrane protein C365.16	1	14.5651	8.29388	19.6779	13.9154	7.31481	12.5423	8.39085	5.249	10.0508	62.9887	35.868	85.0995	60.1789	31.6339	54.2409	36.2873	22.7	43.4658
O74915	SPCC757.04	Uncharacterized transcriptional regulatory protein C757.04	1	16.32	8.14754	13.9681	10.406	8.06035	13.4264	12.4919	7.54924	9.63049	106.724	53.2807	91.3439	68.05	52.7105	87.8016	81.6907	49.3681	62.9784
O74918	rrp45	Exosome complex component rrp45	1	16.8719	8.28445	11.7478	11.4038	8.57258	11.3105	13.7156	6.92552	11.1678	32.7535	16.0827	22.806	22.1383	16.642	21.9572	26.6262	13.4446	21.68
O14008	cam2	Myosin 1 light chain cam2	1	11.1288	7.04117	25.4227	9.16748	6.82513	14.6524	12.2369	6.48194	7.04343	118.023	74.6724	269.611	97.2222	72.3813	155.39	129.774	68.7417	74.6964
Q10488	etr1	Enoyl-[acyl-carrier-protein] reductase, mitochondrial	1	11.1593	9.49489	16.5097	9.78417	7.16141	12.3116	11.4284	8.69255	13.458	113.452	96.5309	167.847	99.472	72.8074	125.168	116.188	88.3739	136.822
Q9P7V2	abc4	ATP-binding cassette transporter abc4	1	14.2405	9.40248	14.8139	10.8877	6.63513	12.2369	13.7306	6.52264	11.5301	77.3855	51.0946	80.5014	59.1656	36.0564	66.4974	74.6145	35.4451	62.6564
O14238	ost2	Probable dolichyl-diphosphooligosaccharide--protein glycosyltransferase subunit ost2	1	11.8419	11.8229	17.8968	10.2873	8.04963	12.5084	10.0674	6.2008	11.3248	132.268	132.056	199.898	114.904	89.91	139.712	112.447	69.2595	126.491
O74758	SPBC17D11.03c	Peroxisomal protein 2	1	12.4329	8.88861	13.9922	9.82786	9.66104	10.1142	13.4611	9.22546	12.3966	142.6	101.948	160.484	112.721	110.808	116.006	154.393	105.812	142.183
O42901	SPBC119.09c	Uncharacterized protein C119.09c	1	14.5326	9.59649	16.9292	10.9507	7.75958	12.5348	10.739	6.0586	10.899	405.07	267.484	471.871	305.229	216.284	349.384	299.331	168.872	303.788
O60119	scs2	Vesicle-associated membrane protein-associated protein scs2	1	13.2256	9.33825	16.3002	10.5986	8.00104	11.9287	11.1162	8.03806	11.4534	156.8	110.713	193.251	125.655	94.8588	141.424	131.791	95.2977	135.789
O74959	SPCC736.13	Uncharacterized oxidoreductase C736.13	1	13.1699	9.23313	13.1764	12.3859	11.7307	9.99344	12.3889	7.82827	10.0934	35.9354	25.1936	35.9533	33.7963	32.0085	27.2682	33.8045	21.3603	27.5408
Q9UT11	SPAP8A3.03	Uncharacterized zinc transporter P8A3.03	1	16.2291	9.41411	15.3554	12.2283	6.57305	11.4438	10.4028	6.94626	11.4073	350.106	203.088	331.258	263.797	141.799	246.873	224.418	149.85	246.086
Q10452	gsk3	Protein kinase gsk3	1	13.5806	8.91854	16.338	9.65374	7.659	11.9523	11.9667	7.21981	12.7113	110.962	72.87	133.492	78.8771	62.5789	97.6578	97.7751	58.9904	103.859
P87109	SPAC20G8.02	Probable phospholipase C20G8.02, mitochondrial	1	11.8262	9.35021	13.7661	11.1251	10.0586	11.1926	12.9777	8.68588	11.0176	44.3043	35.0287	51.5719	41.6777	37.6826	41.9308	48.6184	32.5399	41.2752
O74862	utp23	rRNA-processing protein utp23	1	10.5646	8.47698	10.922	12.2438	12.4274	15.1627	13.0917	10.8496	6.26121	55.2128	44.3025	57.0804	63.9888	64.9481	79.2434	68.4198	56.7023	32.7223
O42885	SPBC8E4.01c	Putative inorganic phosphate transporter C8E4.01c	1	12.1312	12.4914	16.4452	8.87158	8.63746	10.923	9.08887	7.88538	13.526	26.5945	27.384	36.0518	19.4486	18.9354	23.9457	19.925	17.2866	29.6522
O94686	rpl4302	60S ribosomal protein L43-B	1	8.91986	9.05966	10.7379	12.2739	12.5982	16.4747	9.7497	11.8799	8.30617	417.057	423.593	502.061	573.878	589.04	770.292	455.857	555.457	388.363
Q9HFE6	SPBP16F5.06	Uncharacterized RNA-binding protein P16F5.06	1	19.1853	7.55351	9.51979	17.171	6.27902	10.8692	15.0253	6.28987	8.10701	85.8804	33.8123	42.6141	76.8638	28.1072	48.6544	67.2587	28.1558	36.2899
U3H042	sos7	Kinetochore protein Sos7	1	13.9471	6.86145	12.944	15.4715	7.80648	12.6612	11.9438	10.6028	7.76161	55.1531	27.1334	51.1867	61.1815	30.8704	50.0684	47.2314	41.9286	30.693
P78968	pzh1	Serine/threonine-protein phosphatase PP-Z	1	12.4041	10.3194	14.4056	12.0427	9.04254	12.0533	11.1922	8.31567	10.2245	14.9208	12.4131	17.3284	14.486	10.8772	14.4988	13.463	10.0028	12.2989
P36209	sts1	Delta(24(24(1)))-sterol reductase	1	14.442	7.86701	13.4083	12.1234	7.82904	14.1871	12.8998	8.04862	9.19479	121.226	66.0357	112.549	101.764	65.717	119.086	108.281	67.5601	77.1811
O59825	thp1	G/U mismatch-specific uracil DNA glycosylase	1	13.3702	10.079	11.1892	10.5848	9.67761	11.8839	10.8833	13.405	8.92711	109.181	82.3048	91.3708	86.4356	79.0274	97.0436	88.873	109.465	72.8987
O60171	taf10	Transcription initiation factor TFIID subunit 10	1	13.1957	10.7285	13.3574	12.1059	8.43378	10.793	11.7301	9.04361	10.6121	85.3056	69.3556	86.3505	78.2599	54.5212	69.7725	75.8307	58.4635	68.6031
O14099	SPAC2F3.16	Uncharacterized RING finger protein C2F3.16	1	14.2352	10.5657	14.9532	10.77	8.3375	14.2887	10.9177	7.76558	8.16647	63.0935	46.8294	66.2757	47.7349	36.9535	63.3305	48.3895	34.4187	36.1955
O14367	gti1	Gluconate transport inducer 1	1	15.7649	7.69664	11.9053	11.0428	10.2315	10.4395	10.5221	8.76639	13.6309	36.9516	18.0403	27.9049	25.8834	23.9817	24.4692	24.663	20.5476	31.9496
Q9URU6	exg1	Glucan 1,3-beta-glucosidase 1	1	8.78645	11.5383	10.8688	11.8226	11.0539	14.662	13.112	9.53056	8.62538	31.0402	40.7619	38.3966	41.7661	39.0507	51.7971	46.3212	33.669	30.4712
Q9UTE3	seb1	Rpb7-binding protein seb1	1	14.4004	9.77481	16.2992	10.01	6.21657	11.752	12.178	7.70783	11.6611	199.624	135.502	225.945	138.763	86.1765	162.911	168.815	106.849	161.651
O74340	sof1	Protein sof1	1	15.028	8.10848	14.4263	12.3883	8.80556	11.7184	12.5215	8.17094	8.83256	85.4954	46.1298	82.0727	70.4779	50.0956	66.6668	71.2359	46.4852	50.2492
O94707	rxt3	Transcriptional regulatory protein rxt3	1	12.2124	10.3814	15.1268	9.6173	10.3433	10.1369	13.3516	9.09535	9.73503	33.3188	28.3234	41.2702	26.2387	28.2195	27.6563	36.4269	24.8147	26.5599
O14242	SPAC6F6.11c	Putative pyridoxal kinase C6F6.11c	1	12.403	10.4838	18.8438	9.13524	7.67366	12.1031	10.1701	8.1515	11.0358	135.89	114.862	206.456	100.087	84.0741	132.604	111.426	89.3094	120.911
O74524	SPCC70.03c	Probable proline dehydrogenase, mitochondrial	1	11.7863	9.68132	16.3004	11.7765	8.70485	11.5849	11.6373	9.18222	9.34623	84.7889	69.646	117.263	84.7182	62.6214	83.3405	83.7171	66.0555	67.2354
Q874R1	rho4	GTP-binding protein rho4	1	12.7523	8.88523	14.2834	10.1886	6.11877	14.4369	10.1021	8.26044	14.9723	19.9588	13.9064	22.3551	15.9463	9.57658	22.5955	15.8109	12.9285	23.4334
O74500	nup60	Nucleoporin nup60	1	8.53998	9.66672	12.6364	12.8244	7.72587	11.5078	14.8245	10.1134	12.1608	81.5642	92.3255	120.689	122.484	73.7887	109.91	141.586	96.5921	116.146
Q10316	arc5	Actin-related protein 2/3 complex subunit 5	1	11.4898	11.7513	14.1476	8.59605	8.76228	11.2776	12.1776	8.72616	13.0715	54.6219	55.865	67.2572	40.8652	41.6554	53.6133	57.8919	41.4837	62.1411
O74875	SPCC330.03c	Uncharacterized heme-binding protein C330.03c	1	15.8344	10.8678	12.3791	10.7497	8.17723	9.86297	13.4449	9.69138	8.99246	108.353	74.3677	84.7092	73.559	55.956	67.4914	92.0022	66.3172	61.5345
Q09682	SPAC13C5.01c	Probable proteasome subunit alpha type-3	1	12.408	9.47689	18.7929	10.0055	6.78787	10.059	11.3801	7.77235	13.3174	48.4605	37.0128	73.3973	39.0771	26.5106	39.2863	44.4458	30.3555	52.0122
O74803	rhp23	UV excision repair protein rhp23	1	12.643	10.7191	13.5754	10.4682	9.18657	11.2309	12.0881	8.64351	11.4452	161.719	137.111	173.646	133.902	117.508	143.657	154.622	110.561	146.398
Q1MTR3	vid27	Vacuolar import and degradation protein 27	1	17.1342	10.8401	12.1811	10.8814	6.61326	10.0055	15.6957	2.75123	13.8975	33.5761	21.2423	23.8701	21.3232	12.9594	19.6069	30.7574	5.39132	27.2336
O74413	SPCC1223.14	Chorismate synthase	1	13.9978	10.2253	17.2462	8.85785	6.08605	11.2775	13.717	6.43168	12.1607	104.081	76.0306	128.235	65.8631	45.2532	83.8543	101.994	47.8232	90.4215
O13871	SPAC1B3.06c	Uncharacterized methyltransferase C1B3.06c	1	10.043	9.38807	21.462	8.85085	5.71499	9.41095	10.8087	5.54637	18.775	87.3391	81.6437	186.645	76.9718	49.7006	81.8427	93.9986	48.2342	163.278
Q10317	med20	Mediator of RNA polymerase II transcription subunit 20	1	16.5063	9.39542	12.3956	14.1541	6.33978	9.81398	14.8318	5.7902	10.7729	36.975	21.0462	27.7668	31.706	14.2014	21.9839	33.2239	12.9704	24.1319
P40995	scd1	Rho guanine nucleotide exchange factor scd1	1	13.3859	9.9441	14.8262	9.69689	8.46876	13.0494	11.1225	8.46587	11.0404	32.3308	24.0179	35.8096	23.4208	20.4546	31.5182	26.8641	20.4476	26.6658
Q09814	tgs1	Trimethylguanosine synthase	1	18.1741	8.11349	15.5719	11.5591	6.93874	9.62576	13.9601	6.61839	9.43842	87.0101	38.844	74.5516	55.3399	33.2197	46.0841	66.835	31.6861	45.1872
O94244	mis16	Histone acetyltransferase type B subunit 2	1	14.4146	8.3062	15.6948	9.33991	7.17913	10.3933	15.806	8.43001	10.436	99.3263	57.2355	108.148	64.3584	49.4692	71.6172	108.914	58.0886	71.9115
Q09747	dbp5	ATP-dependent RNA helicase dbp5	1	16.1101	12.5352	19.1618	6.29135	4.73586	8.97137	10.3609	5.79862	16.0348	20.0412	15.594	23.8376	7.82653	5.89148	11.1605	12.8891	7.21357	19.9475
P87132	SPAC167.05	Uncharacterized protein C167.05	1	15.3773	11.4892	11.3481	11.0317	10.687	11.5649	10.954	9.3417	8.20608	49.2352	36.7861	36.3345	35.3214	34.2176	37.0286	35.0726	29.9103	26.2743
Q09893	SPAC24B11.05	Uncharacterized protein C24B11.05	1	14.0257	9.09135	15.1767	10.0164	8.07975	11.9546	11.2653	7.2155	13.1747	133.171	86.3204	144.1	95.1031	76.7155	113.507	106.962	68.5096	125.091
O94723	mrpl20	54S ribosomal protein L20, mitochondrial	1	5.56459	9.21328	6.18666	19.48	13.202	17.8413	11.9218	9.49594	7.09449	66.7383	110.498	74.1989	233.631	158.337	213.977	142.982	113.888	85.0868
Q6LA54	SPAC3H5.08c	Uncharacterized WD repeat-containing protein C3H5.08c	1	10.8134	9.75773	11.2291	11.4663	10.0325	14.9387	11.3855	9.17521	11.2016	31.3979	28.3327	32.6049	33.2938	29.1305	43.3763	33.059	26.6413	32.525
P36583	pck2	Protein kinase C-like 2	1	10.4828	7.6765	14.1574	13.696	8.27111	11.1491	14.0443	9.1973	11.3254	28.7513	21.0544	38.8297	37.5643	22.6853	30.5787	38.5196	25.2255	31.0623
O43012	SPBC2G2.13c	Deoxycytidylate deaminase	1	13.6449	7.52065	16.0493	9.44491	7.09049	21.378	7.72366	7.65306	9.49497	168.338	92.7828	198.002	116.522	87.4759	263.742	95.2873	94.4163	117.14
O59829	SPCC965.09	Probable nitrilase C965.09	1	10.9881	9.87344	11.6304	11.356	11.4075	12.3562	11.2649	10.7093	10.4141	51.1895	45.9968	54.1818	52.9036	53.1436	57.5629	52.4793	49.8905	48.5156
P78790	SPAC27D7.06	Probable electron transfer flavoprotein subunit alpha, mitochondrial	1	13.2671	10.1276	16.6088	5.50462	8.66054	9.48563	9.49848	7.06876	19.7785	41.0025	31.2995	51.3298	17.0122	26.7657	29.3156	29.3553	21.8462	61.1261
Q10414	mug161	CWF19-like protein mug161	1	12.806	9.07376	15.6724	11.7694	9.59373	10.8211	11.4348	9.01054	9.8182	110.877	78.5629	135.696	101.903	83.065	93.6919	99.0057	78.0155	85.0084
Q10434	acp1	F-actin-capping protein subunit alpha	1	21.538	7.17477	16.0498	9.51793	5.9544	8.48188	9.72097	11.0763	10.486	181.436	60.4403	135.203	80.1792	50.1599	71.4515	81.8896	93.3069	88.3341
Q9Y7Y3	SPBC365.04c	Uncharacterized RNA-binding protein C365.04c	1	15.6432	6.87132	7.93417	18.023	8.33743	10.4257	16.3564	9.37513	7.03357	78.143	34.3244	39.6337	90.0308	41.6481	52.0795	81.7056	46.8318	35.1349
O74539	mak3	Peroxide stress-activated histidine kinase mak3	1	17.4158	9.8365	13.7485	11.2001	8.58331	12.4189	12.2538	5.21669	9.32643	53.4995	30.2168	42.2341	34.4057	26.3671	38.1495	37.6424	16.0252	28.6499
P87230	coq5	2-methoxy-6-polyprenyl-1,4-benzoquinol methylase, mitochondrial	1	10.2369	9.72809	14.9898	8.93061	10.5655	13.0559	13.6603	7.7669	11.066	72.0999	68.5166	105.576	62.8998	74.4148	91.9546	96.2117	54.7036	77.94
Q9UTQ4	SPAC1071.11	Uncharacterized protein C1071.11	1	12.2746	59.5462	8.03886	7.97084	3.64094	2.46714	4.37422	1.68717	0	12.6936	61.579	8.31328	8.24295	3.76524	2.55136	4.52355	1.74477	0
P41831	SPAC4A8.14	Ribose-phosphate pyrophosphokinase 1	1	15.0303	7.64839	15.7797	11.2299	7.56555	11.0506	13.37	7.39784	10.9277	205.071	104.354	215.296	153.219	103.223	150.773	182.418	100.935	149.096
O74925	pep3	Vacuolar membrane protein pep3	1	14.7024	9.50997	16.2127	11.0628	6.80795	12.1646	10.7939	6.99046	11.7551	102.668	66.4087	113.215	77.2525	47.5403	84.9463	75.3745	48.8148	82.0865
O14177	did4	ESCRT-III complex subunit did4	1	9.04722	9.53293	12.2695	11.0454	8.61228	15.2297	13.6322	8.6579	11.9729	58.659	61.8081	79.5514	71.6141	55.839	98.7438	88.3864	56.1347	77.6278
Q9UT53	SPAC806.06c	Nicotinamide/nicotinic acid mononucleotide adenylyltransferase	1	10.2842	8.46603	12.3337	10.0833	10.5957	13.8963	11.7079	9.89622	12.7368	109.233	89.9211	131.001	107.098	112.541	147.598	124.354	105.112	135.282
Q9Y824	SPBC1105.01	Uncharacterized protein C1105.01	1	13.4747	7.54718	9.98963	18.8237	8.655	12.7014	10.3082	11.7398	6.76031	108.558	60.8035	80.4809	151.652	69.7286	102.329	83.0478	94.5813	54.4641
Q9UU81	apl4	AP-1 complex subunit gamma-1	1	16.3586	8.65122	16.3233	13.3382	6.79787	11.26	11.2399	7.13271	8.89822	234.832	124.191	234.326	191.474	97.5855	161.64	161.352	102.392	127.737
O74745	anp1	Mannan polymerase II complex anp1 subunit	1	14.2039	9.6327	15.2383	12.7927	7.11717	11.8905	11.0283	7.6829	10.4135	45.1613	30.6272	48.4501	40.6745	22.629	37.806	35.0644	24.4278	33.1097
O36023	spn1	Septin homolog spn1	1	12.6432	7.61063	14.9385	9.71082	4.74676	8.46434	11.2166	19.5988	11.0704	55.3081	33.2931	65.3491	42.4804	20.7649	37.0277	49.0677	85.736	48.4279
Q10311	SPAC6C3.08	Ankyrin repeat-containing protein C6C3.08	1	11.1243	9.62181	13.1524	9.19307	13.4645	10.7586	14.2213	7.01635	11.4477	24.9666	21.5945	29.5182	20.6323	30.2188	24.1458	31.9172	15.747	25.6925
Q9Y822	mrpl16	54S ribosomal protein L16, mitochondrial	1	4.49786	11.0078	8.30587	10.9645	15.6621	25.4476	4.63224	13.8083	5.67376	7.73845	18.9387	14.2901	18.8642	26.9463	43.7819	7.96965	23.7568	9.76156
Q9UTE0	sey1	Protein sey1	1	17.4861	7.73287	16.7546	12.4	5.79259	9.73311	14.005	3.28824	12.8076	54.8176	24.242	52.5244	38.8731	18.1594	30.5126	43.9048	10.3084	40.1508
Q9P775	SPBC1711.16	Uncharacterized WD repeat-containing protein C17D11.16	1	12.7562	9.62218	13.1667	13.3	10.1451	11.6652	12.0078	11.0392	6.29773	106.291	80.1764	109.711	110.822	84.5335	97.1997	100.054	91.9833	52.4756
O14226	exo84	Exocyst complex component exo84	1	17.2613	10.0659	15.4503	11.9495	7.13751	13.4037	10.5622	5.87649	8.2931	48.1235	28.0632	43.0746	33.3145	19.899	37.3686	29.4469	16.3833	23.1207
Q9UST5	rrn7	RNA polymerase I-specific transcription initiation factor rrn7	1	15.1205	8.2836	12.791	15.1181	7.73408	10.6702	16.3699	4.59772	9.31499	23.8911	13.0884	20.2103	23.8873	12.2202	16.8593	25.8651	7.2646	14.7181
O60130	SPBC16G5.16	Putative transcriptional regulatory protein C16G5.16	1	19.0735	8.94161	11.5199	11.4953	7.56054	8.78206	16.2317	8.44421	7.95121	34.5349	16.1899	20.8582	20.8136	13.6893	15.901	29.3894	15.2893	14.3966
Q09870	SPAC12G12.06c	Probable RNA 3'-terminal phosphate cyclase-like protein	1	15.3443	8.64558	13.6941	10.4147	8.11994	9.44616	13.5312	10.5262	10.2777	125.998	70.9921	112.447	85.5193	66.6758	77.5659	111.11	86.4346	84.3939
Q9USL5	dom34	Protein dom34	1	8.2592	10.1122	10.4426	11.5677	12.9661	16.397	11.4149	9.74768	9.0927	24.343	29.8044	30.7784	34.0944	38.2161	48.3281	33.6439	28.7301	26.7996
O94289	lub1	Ubiquitin homeostasis protein lub1	1	15.7563	9.88946	17.1028	11.4751	4.23005	9.24043	14.9891	4.81232	12.5045	55.2974	34.7075	60.0229	40.2723	14.8455	32.4297	52.6048	16.889	43.8851
O74464	mrpl22	54S ribosomal protein L22, mitochondrial	1	5.13182	9.24143	6.94802	18.1287	13.3521	18.5355	11.1742	9.36392	8.12436	72.545	130.64	98.2195	256.273	188.75	262.024	157.962	132.371	114.849
O59747	pdf1	Palmitoyl-protein thioesterase-dolichyl pyrophosphate phosphatase fusion 1	1	14.3927	8.51146	14.6992	11.1005	8.29774	12.1485	10.9387	9.19448	10.7167	67.9085	40.1593	69.3548	52.3749	39.1509	57.3201	51.6118	43.382	50.5642
O42933	ogm4	Dolichyl-phosphate-mannose--protein mannosyltransferase 4	1	13.4071	9.12017	14.8855	12.0454	9.28392	11.0086	12.4068	8.2786	9.56394	146.755	99.8302	162.938	131.85	101.623	120.501	135.805	90.6183	104.688
O42906	SPBC119.15	GPN-loop GTPase 1	1	13.6565	8.53613	11.4813	9.10828	9.33103	10.5214	14.8865	10.3567	12.1222	21.9776	13.7373	18.4769	14.6581	15.0165	16.9322	23.957	16.6671	19.5084
Q9Y7Z3	SPBC1539.06	Putative acyl-CoA-binding protein	1	10.6478	8.65398	16.64	9.50654	7.67328	11.4378	11.5947	7.31507	16.5309	59.3189	48.2115	92.7016	52.9611	42.748	63.7204	64.5945	40.7524	92.0937
Q9Y7Z7	mrp15	54S ribosomal protein L15, mitochondrial	1	9.21793	9.52777	12.2072	11.934	11.5512	15.1786	11.3777	9.62177	9.38387	50.2829	51.9731	66.5891	65.0986	63.0105	82.7978	62.0644	52.4858	51.1881
Q9UUH4	erg25	Methylsterol monooxygenase	1	17.646	10.1966	17.0463	11.6632	6.40948	10.9535	11.0397	5.18606	9.85915	232.956	134.612	225.039	153.973	84.6157	144.604	145.742	68.4645	130.157
Q9UUK0	SPAC1952.08c	Pyridoxamine 5'-phosphate oxidase C1952.08c homolog	1	12.6241	11.0306	17.212	8.95478	5.90337	10.454	11.4975	7.64298	14.6807	55.4624	48.4616	75.6188	39.3418	25.9358	45.9286	50.5128	33.5785	64.498
O13802	ebp2	Probable rRNA-processing protein ebp2	1	9.59159	9.02988	8.15036	17.689	12.1938	13.3558	11.921	11.4438	6.62474	391.145	368.238	332.371	721.357	497.264	544.649	486.136	466.678	270.157
Q9P7F2	cao1	Copper amine oxidase 1	1	15.6085	8.72751	14.7752	11.7677	7.46617	11.5252	11.7396	8.54241	9.84771	93.3548	52.1995	88.3709	70.383	44.6554	68.9324	70.2151	51.0924	58.8995
Q9UTP3	fta6	Inner kinetochore subunit fta6	1	11.9536	9.32242	12.8339	9.62407	9.79412	11.2608	15.5823	9.86212	9.76662	122.065	95.1958	131.053	98.2761	100.013	114.989	159.118	100.707	99.7318
O94680	plh1	Phospholipid:diacylglycerol acyltransferase	1	13.9244	9.86818	14.1054	12.5975	8.10708	14.2269	9.15352	8.62791	9.38913	47.5681	33.7115	48.1865	43.0354	27.6952	48.6016	31.2701	29.4745	32.075
O42881	SPAC8E11.04c	Acyl-protein thioesterase 1	1	17.3417	9.89838	18.719	6.9693	7.03652	8.23705	11.1939	5.83008	14.774	21.1174	12.0535	22.7945	8.48665	8.56851	10.0304	13.6311	7.09941	17.9906
O13986	SPAC26H5.04	Uncharacterized protein C26H5.04	1	18.1761	8.71717	13.9914	15.7741	6.31378	9.32024	11.021	8.23888	8.44728	44.1936	21.1951	34.0189	38.3535	15.3515	22.6614	26.7968	20.0322	20.5389
Q9UTH5	SPAC1786.02	Probable lysophospholipase C1786.02	1	13.9646	11.1372	20.1675	8.396	5.90746	11.34	13.1833	5.81191	10.0919	57.1595	45.5867	82.5491	34.3663	24.1803	46.4166	53.9616	23.7892	41.3079
Q9P7R4	ubc8	Ubiquitin-conjugating enzyme E2 8	1	10.7613	10.5308	13.3833	11.889	9.22484	13.1955	12.5033	8.91979	9.59219	54.8947	53.7188	68.2699	60.6473	47.057	67.3116	63.7807	45.5009	48.9309
O14326	pub3	E3 ubiquitin-protein ligase pub3	1	11.1982	9.10397	10.4917	10.7884	11.8039	14.7194	11.6897	10.7519	9.45286	99.5056	80.8964	93.2274	95.8642	104.887	130.794	103.872	95.5392	83.9965
Q9UUE2	csx2	Protein csx2	1	15.1189	8.54638	15.0272	11.0619	7.11455	11.3153	13.7064	7.45358	10.6559	103.88	58.721	103.25	76.0044	48.8831	77.7457	94.1745	51.2125	73.2151
O13621	pi030	Uncharacterized protein C691.05c	1	17.6458	9.65461	16.6274	11.2865	6.78385	9.42348	8.5238	6.87117	13.1834	33.813	18.5002	31.8616	21.6273	12.9993	18.0573	16.3334	13.1666	25.2621
