# Supplementary material for: Epigenetic memory is governed by an effector recruitment specificity toggle in Heterochromatin Protein 1
Source: Nat Commun. 2024 Jul 25;15:6276. doi: 10.1038/s41467-024-50538-z (PMC11272775; doi:10.1038/s41467-024-50538-z)
Supplement: Supplementary file 6 — Supplementary Data 3 [file 41467_2024_50538_MOESM6_ESM.xlsx]

## Sheet: Cloning
Sequence 5'-3'	Description
GCATCGATTATATTGAACGAAAAGATGATGGAACCTTGGAAAT	forward primer, SDM Swi6T278Y
CGTTCAATATAATCGATGCTAGATACCAAGTCTTCCCAAGAAT	reverse primer, SDM Swi6T278Y
AAAGGAGGTGTTCGATCTTATC	Forward to amplify Swi6 lib products for transformation
AAGCATCTTCTGAGGACATT	Reverse to amplify Swi6 lib products for transformation
CCGTCATGGTCTTTGTAGTCCATttttcacttgtcttaatatgaaaataaacgagatttca	Rev primer to clone FLAG-Swi6 into pombe at Swi6 locus
CCACTTAACGTTCCGTGAAAATGAATAAtttttttgtgttcctttaaaaaattctttttcttttgttt	Fwd primer to clone FLAG-Swi6 into pombe at Swi6 locus
agaagcctagtccggaagttcccaaacttccggacaacagagagctgacggttaaacaagtagaaaactatgattcttggCGGATCCCCGGGTTAATTAA	forward primer to generate Swi6 270-328 ura-hph strain 270-280 in swi6
taaaagcaataacgtcagaaaaaagcgaaatctaatttataaacaaaagaaaaagaattttttaaaggaacacaaaaaaaGAATTCGAGCTCGTTTAAAC	reverse primer to generate Swi6 270-328 ura-hph strain
TGCAGCTCAAGGAAGCAAAAAGATTATTTTATGAATTAAAGCAAATTCATCAAGCGTTATGGGAAAAATACCTGCAAAAGCGGATCCCCGGGTTAATTAA	F primer for c-term TAP crb3 tagging
ATTAGAACCCCGTTGCTACAAAAGTGTAATTATTCCAATCCCTTATAATTTTATTCAAATTTTTAACCTAACAAAAAAAGGAATTCGAGCTCGTTTAAAC	R primer for c-term TAP crb3 tagging
TAGACACAAG GCTCAGAGTC CA	F checking primer for c-term TAP crb3 tagging
gttgaaaggattgtggacga	Clr4 W31G sequencing primer
tacggtgggaggtctatata	sequencing primer for V5 C-term tagging
aagctctaagagtggaatttc	sequencing primer for C-term epe1 tagging
TTGTAGATTATAACGACAGTAGAG	Forward primer 500bp upstream of crb3 stop codon
TATGAATATGAGCATTAATGAAGA	Reverse primer 500bp downstream of crb3 stop codon
gcatcgatgctattgaacgaaaagatgatggaaccttggaaat	Forward primer for Swi6 T278A SDM
ttcaatagcatcgatgctagataccaagtcttcccaagaatca	Reverse primer for Swi6 T278A SDM
gcatcgatgatattgaacgaaaagatgatggaaccttggaaat	Forward primer for Swi6 T278D SDM
ttcaatatcatcgatgctagataccaagtcttcccaagaatca	Reverse primer for Swi6 T278D SDM
gcatcgatgaaattgaacgaaaagatgatggaaccttggaaat	Forward primer for Swi6 T278E SDM
ttcaatttcatcgatgctagataccaagtcttcccaagaatca	Reverse primer for Swi6 T278E SDM
GCATCGATAAAATTGAACGAAAAGATGATGGAACCTTGGAAAT	forward primer for T278K SDM
CGTTCAATTTTATCGATGCTAGATACCAAGTCTTCCCAAGAAT	reverse primer for T278K SDM
GCGACTTCTTATTAAGCAGTACA	forward primer 500 bp upstream of ckb1 start codon
GGGAATGAGGTTCCAAAATATGCA	reverse primer 500 bp downstream of ckb1 start codon
GCCAGTTGTGCTTCTACC	reverse primer 500 bp downstream ckb1 stop codon
TAGTGCATCCCAGTGCATAAAC	ckb1 left sequencing primer
TGCTTCGGGAAAAATCTAAAAA	ckb1 right sequencing primer
gaaattagactgatgctgataagagttatttgca	reverse primer to delete IGVVI from Epe1 for KLD
tcaactaatcataatatcattaagaaatgtcaagaatctc	forward primer to delete IGVVI from Epe1 for KLD
attagttgaaatcacaacgccaatgaaatt	reverse primer to delete helix from Epe1 for KLD
acaggaaagaataattgctcttttcagtta	forward primer to delete helix from Epe1 for KLD
ctgatgctgataagagttatttgcaggt	reverse primer for KLD with plasmid 337 to delete residues 565-600 in Epe1
aaaaagaggattaagagtactaaaaaggcacc	forward primer for KLD with plasmid 337 to delete residues 565-600 in Epe1

## Sheet: CRISPR
Sequence 5'-3'	Description
ttttattttccttttttacattcaattcccgcgaaaatctttgagaacgaggcactgactttgaagtttgatgttggtgcttttgtctactgtttggatgtggattgctcgcatggtgcggtgaatccgagtcggagttacttccctttagtctcctcttccgccttttccattctgctaaaacggcagaacatccagaaaggttctcagggggctcccaagtatcacttctagatgaatagttcaaacctcgaatgcgatatagtttgacagctccattacgatccaatttttcgtccacaatcctttcaacttcatactcctcttgtttaggcgacattcgcaaaactaataacctcttgtttggtgagatgatttttagcaaaccctccaaatgat…	clr4W31G 500bp HR template
gctgtgcgtcaattgactttaagtaaagcagccagaaagaaagacaattcatcggggaaaaagcgcagcgtttcggaagaagaaagccaagacaaatatgaagacgaaatgaaaactgaaggcgaatttccttcttacaagcacacgctcgtacaaatggttgtcccaggagttgatcatagaacaaagctccattcagagtcatccaagaatgattctgaaataactcctgatataaataggtctaaggttaatcctcaggaatactctgaattctcagttgctagtcctcaaacgatttctccgagtttacctttaaacttggacgacgaaaccgtaagtgaaaacgttccacatagcccacaatcgtctaacgatgccattccggtgattaaaatt…	grc3V70M 500bp HR template
aactattaaattcgccgataaatcgcaagaggaatttaatgagaacggcccaccttctggtcagccgaatggtcacattgaatctgacaatgagtctaaatctccttcacaaaaagaatcgaatgaaagtgaggatattcaaatagcagagacccctagcaatgttactccgaaaaagaagcctagtccggaagttcccaaacttccggacaacagagagctgactgttaaacaagtagaaaactatgattcttgggaagacttggtatctagcatcgataaaattgaacgaaaagatgatggaaccttggaaatttatctgacttggaagaacggtgcaatatctcatcatcctagtactatcaccaataaaaaatgtcctcagaagatgcttcaatt…	Swi6 T278K HR template
aactattaaattcgccgataaatcgcaagaggaatttaatgagaacggcccaccttctggtcagccgaatggtcacattgaatctgacaatgagtctaaatctccttcacaaaaagaatcgaatgaaagtgaggatattcaaatagcagagacccctagcaatgttactccgaaaaagaagcctagtccggaagttcccaaacttccggacaacagagagctgactgttaaacaagtagaaaactatgattcttgggaagacttggtatctagcatcgattatattgaacgaaaagatgatggaaccttggaaatttatctgacttggaagaacggtgcaatatctcatcatcctagtactatcaccaataaaaaatgtcctcagaagatgcttcaatt…	Swi6 T278Y HR template
CtagaGGTCTCgGACTGTATTCCTGAGGATTAACCTGTTTcGAGACCcttCC	grc3 sgRNA F primer
GGaagGGTCTCgAAACAGGTTAATCCTCAGGAATACAGTCcGAGACCtctaG	grc3 sgRNA R primer
gctgtgcgtcaattga	grc3V70M F primer for amplifying 500 bp HR template
ctaacgctacgaaaaatgaag	grc3V70M R primer for amplifying 500 bp HR template
CtagaGGTCTCgGACTTCAAACTATATCGCATTCGAGTTTcGAGACCcttCC	clr4 sgRNA F primer
GGaagGGTCTCgAAACTCGAATGCGATATAGTTTGAAGTCcGAGACCtctaG	clr4 sgRNA R primer
tttatattctgagttcgcgg	clr4W31G F primer for amplifying 500 bp HR template
ttttattttccttttttacattcaattc	clr4W31G R primer for amplifying 500 bp HR template
CtagaGGTCTCgGACTTCCGGACAACAGAGAGCTGAGTTTcGAGACCcttCC	Swi6 sgRNA F primer
GGaagGGTCTCgAAACTCAGCTCTCTGTTGTCCGGAAGTCcGAGACCtctaG	Swi6 sgRNA R primer
aactattaaattcgccgataaatc	Forward primer to amplify Swi6 HR template
ataacgacaaaaggtattttacatt	Reverse primer to amplify Swi6 HR template
gcatcgatcgtattgaacgaaaagatgatggaaccttggaaat	Forward primer for Swi6 T278R SDM
ttcaatacgatcgatgctagataccaagtcttcccaagaatca	Reverse primer for Swi6 T278R SDM

## Sheet: Mutagenesis Library
Sequence 5'-3'	Description
TCCCAAGAATCATAGTTnnnTACTTGTTTAACCGTCAGCTCTCTG	Swi6Satprimer264
TCTTCCCAAGAATCATAnnnTTCTACTTGTTTAACCGTCAGCTCT	Swi6Satprimer265
AAGTCTTCCCAAGAATCnnnGTTTTCTACTTGTTTAACCGTCAGC	Swi6Satprimer266
ACCAAGTCTTCCCAAGAnnnATAGTTTTCTACTTGTTTAACCGTC	Swi6Satprimer267
GATACCAAGTCTTCCCAnnnATCATAGTTTTCTACTTGTTTAACC	Swi6Satprimer268
CTAGATACCAAGTCTTCnnnAGAATCATAGTTTTCTACTTGTTTA	Swi6Satprimer269
ATGCTAGATACCAAGTCnnnCCAAGAATCATAGTTTTCTACTTGT	Swi6Satprimer270
TCGATGCTAGATACCAAnnnTTCCCAAGAATCATAGTTTTCTACT	Swi6Satprimer271
GTATCGATGCTAGATACnnnGTCTTCCCAAGAATCATAGTTTTCT	Swi6Satprimer272
ATTGTATCGATGCTAGAnnnCAAGTCTTCCCAAGAATCATAGTTT	Swi6Satprimer273
TCAATTGTATCGATGCTnnnTACCAAGTCTTCCCAAGAATCATAG	Swi6Satprimer274
CGTTCAATTGTATCGATnnnAGATACCAAGTCTTCCCAAGAATCA	Swi6Satprimer275
TTTCGTTCAATTGTATCnnnGCTAGATACCAAGTCTTCCCAAGAA	Swi6Satprimer276
TCTTTTCGTTCAATTGTnnnGATGCTAGATACCAAGTCTTCCCAA	Swi6Satprimer277
TCATCTTTTCGTTCAATnnnATCGATGCTAGATACCAAGTCTTCC	Swi6Satprimer278
CCATCATCTTTTCGTTCnnnTGTATCGATGCTAGATACCAAGTCT	Swi6Satprimer279
GTTCCATCATCTTTTCGnnnAATTGTATCGATGCTAGATACCAAG	Swi6Satprimer280
AAGGTTCCATCATCTTTnnnTTCAATTGTATCGATGCTAGATACC	Swi6Satprimer281
TCCAAGGTTCCATCATCnnnTCGTTCAATTGTATCGATGCTAGAT	Swi6Satprimer282
ATTTCCAAGGTTCCATCnnnTTTTCGTTCAATTGTATCGATGCTA	Swi6Satprimer283
TAAATTTCCAAGGTTCCnnnATCTTTTCGTTCAATTGTATCGATG	Swi6Satprimer284
AGATAAATTTCCAAGGTnnnATCATCTTTTCGTTCAATTGTATCG	Swi6Satprimer285
GTCAGATAAATTTCCAAnnnTCCATCATCTTTTCGTTCAATTGTA	Swi6Satprimer286
CAAGTCAGATAAATTTCnnnGGTTCCATCATCTTTTCGTTCAATT	Swi6Satprimer287
TTCCAAGTCAGATAAATnnnCAAGGTTCCATCATCTTTTCGTTCA	Swi6Satprimer288
TTCTTCCAAGTCAGATAnnnTTCCAAGGTTCCATCATCTTTTCGT	Swi6Satprimer289
CCGTTCTTCCAAGTCAGnnnAATTTCCAAGGTTCCATCATCTTTT	Swi6Satprimer290
GCACCGTTCTTCCAAGTnnnATAAATTTCCAAGGTTCCATCATCT	Swi6Satprimer291
ATTGCACCGTTCTTCCAnnnCAGATAAATTTCCAAGGTTCCATCA	Swi6Satprimer292
GATATTGCACCGTTCTTnnnAGTCAGATAAATTTCCAAGGTTCCA	Swi6Satprimer293
TGAGATATTGCACCGTTnnnCCAAGTCAGATAAATTTCCAAGGTT	Swi6Satprimer294
TGATGAGATATTGCACCnnnCTTCCAAGTCAGATAAATTTCCAAG	Swi6Satprimer295
GGATGATGAGATATTGCnnnGTTCTTCCAAGTCAGATAAATTTCC	Swi6Satprimer296
CTAGGATGATGAGATATnnnACCGTTCTTCCAAGTCAGATAAATT	Swi6Satprimer297
GTACTAGGATGATGAGAnnnTGCACCGTTCTTCCAAGTCAGATAA	Swi6Satprimer298
ATAGTACTAGGATGATGnnnTATTGCACCGTTCTTCCAAGTCAGA	Swi6Satprimer299
GTGATAGTACTAGGATGnnnAGATATTGCACCGTTCTTCCAAGTC	Swi6Satprimer300
TTGGTGATAGTACTAGGnnnATGAGATATTGCACCGTTCTTCCAA	Swi6Satprimer301
TTATTGGTGATAGTACTnnnATGATGAGATATTGCACCGTTCTTC	Swi6Satprimer302
TTTTTATTGGTGATAGTnnnAGGATGATGAGATATTGCACCGTTC	Swi6Satprimer303
CATTTTTTATTGGTGATnnnACTAGGATGATGAGATATTGCACCG	Swi6Satprimer304
GGACATTTTTTATTGGTnnnAGTACTAGGATGATGAGATATTGCA	Swi6Satprimer305
TGAGGACATTTTTTATTnnnGATAGTACTAGGATGATGAGATATT	Swi6Satprimer306
TTCTGAGGACATTTTTTnnnGGTGATAGTACTAGGATGATGAGAT	Swi6Satprimer307
ATCTTCTGAGGACATTTnnnATTGGTGATAGTACTAGGATGATGA	Swi6Satprimer308
AGCATCTTCTGAGGACAnnnTTTATTGGTGATAGTACTAGGATGA	Swi6Satprimer309
TGAAGCATCTTCTGAGGnnnTTTTTTATTGGTGATAGTACTAGGA	Swi6Satprimer310
AATTGAAGCATCTTCTGnnnACATTTTTTATTGGTGATAGTACTA	Swi6Satprimer311
TAAAATTGAAGCATCTTnnnAGGACATTTTTTATTGGTGATAGTA	Swi6Satprimer312
TCATAAAATTGAAGCATnnnCTGAGGACATTTTTTATTGGTGATA	Swi6Satprimer313
CTTTCATAAAATTGAAGnnnCTTCTGAGGACATTTTTTATTGGTG	Swi6Satprimer314
TGGCTTTCATAAAATTGnnnCATCTTCTGAGGACATTTTTTATTG	Swi6Satprimer315
AAGTGGCTTTCATAAAAnnnAAGCATCTTCTGAGGACATTTTTTA	Swi6Satprimer316
GTTAAGTGGCTTTCATAnnnTTGAAGCATCTTCTGAGGACATTTT	Swi6Satprimer317
AACGTTAAGTGGCTTTCnnnAAATTGAAGCATCTTCTGAGGACAT	Swi6Satprimer318
CGGAACGTTAAGTGGCTnnnATAAAATTGAAGCATCTTCTGAGGA	Swi6Satprimer319
TCACGGAACGTTAAGTGnnnTTCATAAAATTGAAGCATCTTCTGA	Swi6Satprimer320
TTTTCACGGAACGTTAAnnnGCTTTCATAAAATTGAAGCATCTTC	Swi6Satprimer321
TCATTTTCACGGAACGTnnnGTGGCTTTCATAAAATTGAAGCATC	Swi6Satprimer322
TATTCATTTTCACGGAAnnnTAAGTGGCTTTCATAAAATTGAAGC	Swi6Satprimer323
AATTATTCATTTTCACGnnnCGTTAAGTGGCTTTCATAAAATTGA	Swi6Satprimer324
AAAAATTATTCATTTTCnnnGAACGTTAAGTGGCTTTCATAAAAT	Swi6Satprimer325
CAAAAAAATTATTCATTnnnACGGAACGTTAAGTGGCTTTCATAA	Swi6Satprimer326
ACACAAAAAAATTATTCnnnTTCACGGAACGTTAAGTGGCTTTCA	Swi6Satprimer327
GGAACACAAAAAAATTAnnnATTTTCACGGAACGTTAAGTGGCTT	Swi6Satprimer328
TTATCGATGCTAGATACknnGTCTTCCCAAGAATCATAGTTTTCT	Swi6Satprimer272 for T278K template
ATTTTATCGATGCTAGAknnCAAGTCTTCCCAAGAATCATAGTTT	Swi6Satprimer273 for T278K template
TCAATTTTATCGATGCTknnTACCAAGTCTTCCCAAGAATCATAG	Swi6Satprimer274 for T278K template
CGTTCAATTTTATCGATknnAGATACCAAGTCTTCCCAAGAATCA	Swi6Satprimer275 for T278K template
TTTCGTTCAATTTTATCknnGCTAGATACCAAGTCTTCCCAAGAA	Swi6Satprimer276 for T278K template
TCTTTTCGTTCAATTTTknnGATGCTAGATACCAAGTCTTCCCAA	Swi6Satprimer277 for T278K template
CCATCATCTTTTCGTTCknnTTTATCGATGCTAGATACCAAGTCT	Swi6Satprimer279 for T278K template
GTTCCATCATCTTTTCGknnAATTTTATCGATGCTAGATACCAAG	Swi6Satprimer280 for T278K template
AAGGTTCCATCATCTTTknnTTCAATTTTATCGATGCTAGATACC	Swi6Satprimer281 for T278K template
TCCAAGGTTCCATCATCknnTCGTTCAATTTTATCGATGCTAGAT	Swi6Satprimer282 for T278K template
ATTTCCAAGGTTCCATCknnTTTTCGTTCAATTTTATCGATGCTA	Swi6Satprimer283 for T278K template
TAAATTTCCAAGGTTCCknnATCTTTTCGTTCAATTTTATCGATG	Swi6Satprimer284 for T278K template
AGATAAATTTCCAAGGTknnATCATCTTTTCGTTCAATTTTATCG	Swi6Satprimer285 for T278K template
GTCAGATAAATTTCCAAknnTCCATCATCTTTTCGTTCAATTTTA	Swi6Satprimer286 for T278K template
