# Supplementary material for: Epigenetic memory is governed by an effector recruitment specificity toggle in Heterochromatin Protein 1
Source: Nat Commun. 2024 Jul 25;15:6276. doi: 10.1038/s41467-024-50538-z (PMC11272775; doi:10.1038/s41467-024-50538-z)
Supplement: Supplementary file 8 — Source Data [file 41467_2024_50538_MOESM8_ESM.xlsx]

## Sheet: Figure 1D
experiment	qRT-PCR: SPCC330.06
conditions	- tet	+ tet
samples	swi6-WT	epe1∆	swi6-Y	swi6-K
			tub1			average
rep1	swi6-WT	-tet	19.9245	19.9515	20.0061	19.9607
	clr4∆	-tet	20.2334	20.1184	20.215	20.189
	epe1∆	-tet	19.4874	19.6939	19.6199	19.6004
	swi6-Y	-tet	19.594	19.6349	19.6004	19.6097
	swi6-K	-tet	20.2351	20.1959	20.2789	20.2366
	swi6-WT	+tet	19.8567	19.6447	19.6025	19.7013
	clr4∆	+tet	21.0694	20.8875	21.0953	21.0174
	epe1∆	+tet	20.7353	20.7699	20.9136	20.8062
	swi6-Y	+tet	20.9192	20.8138	21.0651	20.9327
	swi6-K	+tet	19.8463	19.7836	20.0904	19.9068
rep2	swi6-WT	-tet	19.3043	19.3356	19.3495	19.3298
	clr4∆	-tet	20.6241	20.7873	20.8227	20.7447
	epe1∆	-tet	20.1939	20.1309	20.2967	20.2071
	swi6-Y	-tet	19.6323	19.7214	19.8735	19.7424
	swi6-K	-tet	20.0177	19.8658	19.9578	19.9471
	swi6-WT	+tet	20.273	20.4439	20.3123	20.3431
	clr4∆	+tet	21.177	21.2047	21.2395	21.2071
	epe1∆	+tet	20.4617	20.3855	20.3745	20.4072
	swi6-Y	+tet	21.1932	21.0633	21.2681	21.1749
	swi6-K	+tet	20.2493	20.0853	20.172	20.1689
												SPCC330.06						relative to clr4D					log2 FC relative to swi6-WT
			SPCC330.06			average						Del CT	Del-Del Ct	log2 FC	2^(-del del ct)				log2 FC				rep #1	rep #2
rep1	swi6-WT	-tet	25.3335	25.73	25.4691	25.5109			rep1	swi6-WT	-tet	5.55016	-0.163881	0.163881	1.1203		-tet	6.42099	-6.42099		swi6-WT	-tet	1.12	0.893
	clr4∆	-tet	19.2752	19.2618	19.1248	19.2206				clr4∆	-tet	-0.968366	-6.68241	6.68241	102.708			-0.0975353	0.0975353		clr4∆	-tet	102.708	89.719
	epe1∆	-tet	26.1786	26.3269	26.3695	26.2917				epe1∆	-tet	6.69127	0.977233	-0.977233	0.507953			7.56211	-7.56211		epe1∆	-tet	0.508	0.507
	swi6-Y	-tet	25.6561	25.7325	25.8458	25.7448				swi6-Y	-tet	6.13507	0.42103	-0.42103	0.746891			7.0059	-7.0059		swi6-Y	-tet	0.747	0.733
	swi6-K	-tet	27.1754	27.3511	27.3077	27.2781				swi6-K	-tet	7.04143	1.32739	-1.32739	0.398488			7.91226	-7.91226		swi6-K	-tet	0.398	0.375
	swi6-WT	+tet	19.627	19.5945	19.6429	19.6215				swi6-WT	+tet	-0.0798075	-0.105688	0.105688	1.07601		+tet	0.885544	-0.885544		swi6-WT	+tet	55.478	47.917
	clr4∆	+tet	20.1273	20.1514	20.1811	20.1533				clr4∆	+tet	-0.86416	-0.89004	0.89004	1.85323			0.101192	-0.101192		clr4∆	+tet	95.551	109.941
	epe1∆	+tet	22.0264	22.0937	22.0874	22.0692				epe1∆	+tet	1.26293	1.23705	-1.23705	0.42424			2.22828	-2.22828		epe1∆	+tet	21.874	21.167
	swi6-Y	+tet	22.018	22.0999	22.1132	22.077				swi6-Y	+tet	1.14434	1.11846	-1.11846	0.460587			2.10969	-2.10969		swi6-Y	+tet	23.748	26.104
	swi6-K	+tet	20.039	20.109	20.1582	20.102				swi6-K	+tet	0.195296	0.169415	-0.169415	0.889203			1.16065	-1.16065		swi6-K	+tet	45.847	48.879
rep2	swi6-WT	-tet	25.1467	25.2599	25.2166	25.2077			rep2	swi6-WT	-tet	5.87792	0.163881	-0.163881	0.892621		-tet	6.74875	-6.74875
	clr4∆	-tet	19.8672	20.1616	19.8854	19.9714				clr4∆	-tet	-0.773295	-6.48734	6.48734	89.7187			0.0975353	-0.0975353
	epe1∆	-tet	26.8925	27.0062	26.8032	26.9007				epe1∆	-tet	6.6935	0.979461	-0.979461	0.507169			7.56433	-7.56433
	swi6-Y	-tet	25.9634	25.9181	25.8351	25.9055				swi6-Y	-tet	6.16313	0.449085	-0.449085	0.732507			7.03396	-7.03396
	swi6-K	-tet	26.9973	27.0439	27.1838	27.075				swi6-K	-tet	7.12793	1.41389	-1.41389	0.375298			7.99876	-7.99876
	swi6-WT	+tet	20.419	20.5219	20.4831	20.4747				swi6-WT	+tet	0.131569	0.105688	-0.105688	0.929362		+tet	1.09692	-1.09692
	clr4∆	+tet	20.0858	20.1969	20.1388	20.1405				clr4∆	+tet	-1.06654	-1.09242	1.09242	2.13232			-0.101192	0.101192
	epe1∆	+tet	21.705	21.704	21.7437	21.7176				epe1∆	+tet	1.31031	1.28443	-1.28443	0.410533			2.27566	-2.27566
	swi6-Y	+tet	22.1268	22.245	22.1765	22.1827				swi6-Y	+tet	1.00786	0.981977	-0.981977	0.506285			1.97321	-1.97321
	swi6-K	+tet	20.235	20.3147	20.2656	20.2718				swi6-K	+tet	0.102907	0.0770268	-0.0770268	0.948009			1.06826	-1.06826
QP127/128														average
32	1.50515	16.0131									16.72	17.05	16.62
16	1.20412	16.7889									18.92	19.07	18.64	2.02
8	0.90309	17.7846									22.22	22.25	22.24	3.6
4	0.60206	18.0907									25.67	25.47	25.54	3.3
2	0.30103	19.0721									29.06	29.05	28.78	3.24
1	0	20.0696									32.58	33.02	32.21	3.43
slope	-2.6042
efficiency	1.42
											100000	5	16.7967
QP129/130											10000	4	18.8767
32	1.50515	15.4147									1000	3	22.2367
16	1.20412	16.3432									100	2	25.56
8	0.90309	17.3175									10	1	28.9633
4	0.60206	17.9918									1	0	32.6033
2	0.30103	18.7783
1	0	19.7718
slope	-2.8251
efficiency	1.26

## Sheet: Figure 1E
experiment	H3K9me3 ChIP-qPCR: SPCC330.06c
conditions	- tet	+ tet
samples	swi6-WT	clr4∆	epe1∆	swi6-Y	swi6-K
A01	26.8483	swi6-WT	input	MS51	SPCC	-tet
A02	27.5089	clr4∆	input	MS51	SPCC	-tet
A03	26.5121	epe1∆	input	MS51	SPCC	-tet
A04	26.3903	swi6-Y	input	MS51	SPCC	-tet
A05	26.4403	swi6-K	input	MS51	SPCC	-tet		MS51_input_-tet	swi6-WT	26.6779	0.181893	18.034
									clr4∆	26.7081	0.0315907	18.0643
									epe1∆	26.6514	0.120635	18.0075
A08	NaN								swi6-Y	26.4789	0.0786346	17.835
A09	26.0701	swi6-WT	input	MS51	SPCC	+tet			swi6-K	26.6971	0.239147	18.0533
A10	29.1785	clr4∆	input	MS51	SPCC	+tet
A11	27.5564	epe1∆	input	MS51	SPCC	+tet
A12	27.9132	swi6-Y	input	MS51	SPCC	+tet									9me3, -tet	swi6-WT	7.76986	0.584162
A13	26.1721	swi6-K	input	MS51	SPCC	+tet		MS51_input_tet	swi6-WT	26.2185	0.177733	17.5746				clr4∆	0.122966	0.0975751
									clr4∆	29.264	0.0914313	20.6201				epe1∆	9.32958	1.79567
									epe1∆	27.6882	0.118594	19.0444				swi6-Y	7.79525	2.26462
A16	NaN								swi6-Y	27.9058	0.00960601	19.2619				swi6-K	11.4318	0.886789
A17	26.4684	swi6-WT	input	MS50	SPCC	-tet			swi6-K	26.2919	0.112143	17.648
A18	26.8037	clr4∆	input	MS50	SPCC	-tet
A19	26.5357	epe1∆	input	MS50	SPCC	-tet
A20	27.782	swi6-Y	input	MS50	SPCC	-tet
A21	27.076	swi6-K	input	MS50	SPCC	-tet		MS50_input_-tet	swi6-WT	26.7298	0.234696	18.086
									clr4∆	26.7996	0.0793689	18.1557
									epe1∆	26.3875	0.294884	17.7437
A24	NaN								swi6-Y	27.631	0.147828	18.9872
B01	26.6989	swi6-WT	input	MS51	SPCC	-tet			swi6-K	26.9496	0.208102	18.3058
B02	26.6858	clr4∆	input	MS51	SPCC	-tet
B03	26.7222	epe1∆	input	MS51	SPCC	-tet
B04	26.5406	swi6-Y	input	MS51	SPCC	-tet
B05	26.9134	swi6-K	input	MS51	SPCC	-tet
															9me3, +tet	swi6-WT	0.107928	0.0908355
																clr4∆	0.0597601	0.0099948
B08	NaN															epe1∆	4.06724	0.175491
B09	26.4155	swi6-WT	input	MS51	SPCC	+tet										swi6-Y	4.00342	1.28585
B10	29.3604	clr4∆	input	MS51	SPCC	+tet										swi6-K	0.283038	0.00454429
B11	27.7221	epe1∆	input	MS51	SPCC	+tet
B12	27.8949	swi6-Y	input	MS51	SPCC	+tet
B13	26.3945	swi6-K	input	MS51	SPCC	+tet
B16	NaN
B17	26.9224	swi6-WT	input	MS50	SPCC	-tet
B18	26.8768	clr4∆	input	MS50	SPCC	-tet
B19	26.5789	epe1∆	input	MS50	SPCC	-tet
B20	27.4866	swi6-Y	input	MS50	SPCC	-tet
B21	27.0634	swi6-K	input	MS50	SPCC	-tet
B24	NaN
C01	26.4864	swi6-WT	input	MS51	SPCC	-tet
C02	26.7305	clr4∆	input	MS51	SPCC	-tet
C03	26.7198	epe1∆	input	MS51	SPCC	-tet
C04	26.5057	swi6-Y	input	MS51	SPCC	-tet
C05	26.7377	swi6-K	input	MS51	SPCC	-tet
C08	NaN
C09	26.1699	swi6-WT	input	MS51	SPCC	+tet
C10	29.2529	clr4∆	input	MS51	SPCC	+tet
C11	27.7862	epe1∆	input	MS51	SPCC	+tet
C12	27.9092	swi6-Y	input	MS51	SPCC	+tet
C13	26.309	swi6-K	input	MS51	SPCC	+tet
C16	NaN
C17	26.7987	swi6-WT	input	MS50	SPCC	-tet
C18	26.7182	clr4∆	input	MS50	SPCC	-tet
C19	26.0479	epe1∆	input	MS50	SPCC	-tet
C20	27.6246	swi6-Y	input	MS50	SPCC	-tet
C21	26.7094	swi6-K	input	MS50	SPCC	-tet
I01	24.2034	swi6-WT	9me3	MS51	SPCC	-tet
I02	29.4654	clr4∆	9me3	MS51	SPCC	-tet
I03	23.7499	epe1∆	9me3	MS51	SPCC	-tet
I04	24.1085	swi6-Y	9me3	MS51	SPCC	-tet
I05	23.4857	swi6-K	9me3	MS51	SPCC	-tet		MS51_9me3_-tet	swi6-WT	24.1207	0.151448	21.7988	7.35679
									clr4∆	29.4112	0.108843	27.0892	0.191962
									epe1∆	23.9626	0.184949	21.6406	8.05985
I08	NaN								swi6-Y	24.1699	0.0738968	21.848	6.19391
I09	28.9258	swi6-WT	9me3	MS51	SPCC	+tet			swi6-K	23.5854	0.187237	21.2635	10.8048
I10	32.6466	clr4∆	9me3	MS51	SPCC	+tet
I11	26.0289	epe1∆	9me3	MS51	SPCC	+tet
I12	25.993	swi6-Y	9me3	MS51	SPCC	+tet
I13	28.3787	swi6-K	9me3	MS51	SPCC	+tet		MS51_9me3_tet	swi6-WT	29.0786	0.139392	26.7567	0.172159
									clr4∆	33.4893	0.755233	31.1674	0.0668275
									epe1∆	26.0308	0.226806	23.7089	3.94315
I16	NaN								swi6-Y	25.9312	0.320162	23.6093	4.91265
I17	23.8761	swi6-WT	9me3	MS50	SPCC	-tet			swi6-K	28.4184	0.248734	26.0965	0.286252
I18	31.099	clr4∆	9me3	MS50	SPCC	-tet
I19	23.3286	epe1∆	9me3	MS50	SPCC	-tet
I20	24.6536	swi6-Y	9me3	MS50	SPCC	-tet
I21	23.3151	swi6-K	9me3	MS50	SPCC	-tet		MS50_9me3_-tet	swi6-WT	24.0191	0.222613	21.6972	8.18292
									clr4∆	31.3332	0.215634	29.0113	0.0539698
									epe1∆	23.3035	0.12869	20.9816	10.5993
I24	NaN								swi6-Y	24.7208	0.158278	22.3989	9.39658
J01	24.2128	swi6-WT	9me3	MS51	SPCC	-tet			swi6-K	23.6795	0.433079	21.3576	12.0589
J02	29.4823	clr4∆	9me3	MS51	SPCC	-tet
J03	24.0856	epe1∆	9me3	MS51	SPCC	-tet
J04	24.2519	swi6-Y	9me3	MS51	SPCC	-tet
J05	23.8014	swi6-K	9me3	MS51	SPCC	-tet
J08	NaN
J09	29.1988	swi6-WT	9me3	MS51	SPCC	+tet
J10	34.1051	clr4∆	9me3	MS51	SPCC	+tet
J11	26.2585	epe1∆	9me3	MS51	SPCC	+tet
J12	26.2159	swi6-Y	9me3	MS51	SPCC	+tet
J13	28.6847	swi6-K	9me3	MS51	SPCC	+tet
J16	NaN
J17	24.2756	swi6-WT	9me3	MS50	SPCC	-tet
J18	31.5234	clr4∆	9me3	MS50	SPCC	-tet
J19	23.4179	epe1∆	9me3	MS50	SPCC	-tet
J20	24.9016	swi6-Y	9me3	MS50	SPCC	-tet
J21	24.1583	swi6-K	9me3	MS50	SPCC	-tet
J24	NaN
K01	23.9459	swi6-WT	9me3	MS51	SPCC	-tet
K02	29.2859	clr4∆	9me3	MS51	SPCC	-tet
K03	24.0522	epe1∆	9me3	MS51	SPCC	-tet
K04	24.1494	swi6-Y	9me3	MS51	SPCC	-tet
K05	23.4692	swi6-K	9me3	MS51	SPCC	-tet
K08	NaN
K09	29.1113	swi6-WT	9me3	MS51	SPCC	+tet
K10	33.7161	clr4∆	9me3	MS51	SPCC	+tet
K11	25.8049	epe1∆	9me3	MS51	SPCC	+tet
K12	25.5846	swi6-Y	9me3	MS51	SPCC	+tet
K13	28.192	swi6-K	9me3	MS51	SPCC	+tet
K16	NaN
K17	23.9057	swi6-WT	9me3	MS50	SPCC	-tet
K18	31.3772	clr4∆	9me3	MS50	SPCC	-tet
K19	23.1642	epe1∆	9me3	MS50	SPCC	-tet
K20	24.6072	swi6-Y	9me3	MS50	SPCC	-tet
K21	23.5652	swi6-K	9me3	MS50	SPCC	-tet
M01	25.9728	swi6-WT	input	MS50	SPCC	+tet
M02	27.2898	clr4∆	input	MS50	SPCC	+tet
M03	26.3749	epe1∆	input	MS50	SPCC	+tet
M04	27.012	swi6-Y	input	MS50	SPCC	+tet
M05	27.1143	swi6-K	input	MS50	SPCC	+tet		MS50_input_tet	swi6-WT	25.8855	0.243198	17.2416
									clr4∆	27.299	0.35252	18.6551
									epe1∆	26.6295	0.290214	17.9857
M08	NaN								swi6-Y	27.0623	0.277157	18.4185
									swi6-K	27.4221	0.330977	18.7782
M17	30.39	swi6-WT	9me3	MS50	SPCC	+tet
M18	31.829	clr4∆	9me3	MS50	SPCC	+tet
M19	24.7233	epe1∆	9me3	MS50	SPCC	+tet
M20	25.6468	swi6-Y	9me3	MS50	SPCC	+tet
M21	29.3031	swi6-K	9me3	MS50	SPCC	+tet		MS50_9me3_tet	swi6-WT	30.7237	0.354538	28.4018	0.0436977
									clr4∆	31.8672	0.22165	29.5452	0.0526927
									epe1∆	24.884	0.175558	22.5621	4.19133
M24	NaN								swi6-Y	25.7547	0.200553	23.4328	3.09418
N01	26.0729	swi6-WT	input	MS50	SPCC	+tet			swi6-K	29.5814	0.42043	27.2595	0.279825
N02	27.656	clr4∆	input	MS50	SPCC	+tet
N03	26.9455	epe1∆	input	MS50	SPCC	+tet
N04	27.3612	swi6-Y	input	MS50	SPCC	+tet
N05	27.7722	swi6-K	input	MS50	SPCC	+tet
N08	NaN
N16	NaN
N17	31.0959	swi6-WT	9me3	MS50	SPCC	+tet
N18	32.1054	clr4∆	9me3	MS50	SPCC	+tet
N19	25.0714	epe1∆	9me3	MS50	SPCC	+tet
N20	25.9861	swi6-Y	9me3	MS50	SPCC	+tet
N21	30.0651	swi6-K	9me3	MS50	SPCC	+tet
N24	NaN
O01	25.6107	swi6-WT	input	MS50	SPCC	+tet
O02	26.9511	clr4∆	input	MS50	SPCC	+tet
O03	26.5681	epe1∆	input	MS50	SPCC	+tet
O04	26.8138	swi6-Y	input	MS50	SPCC	+tet
O05	27.3798	swi6-K	input	MS50	SPCC	+tet
O08	NaN
O16	NaN
O17	30.6852	swi6-WT	9me3	MS50	SPCC	+tet
O18	31.6671	clr4∆	9me3	MS50	SPCC	+tet
O19	24.8575	epe1∆	9me3	MS50	SPCC	+tet
O20	25.6312	swi6-Y	9me3	MS50	SPCC	+tet
O21	29.376	swi6-K	9me3	MS50	SPCC	+tet
O24	NaN
P01	NaN
P02	NaN
P03	NaN
P04	NaN
P05	NaN
P06	NaN
P07	NaN
P08	NaN
P09	NaN
P10	NaN
P11	NaN
P12	NaN
P13	NaN
P14	NaN
P15	NaN
P16	NaN
P17	NaN
P18	NaN
P19	NaN
P20	NaN
P21	NaN
P22	NaN
P23	NaN
P24	NaN

## Sheet: Figure 2D
experiment	qRT-PCR:
conditions	dg	dh	tlh
samples	swi6-WT	clr4∆	swi6-Y	swi6-K
		swi6-WT		clr4∆		swi6-Y		swi6-K
		rep #1	rep #2	rep #1	rep #2	rep #1	rep #2	rep #1	rep #2
	dg	1.06	0.94	86.62	112.15	1.47	0.38	11.93	5.6
	dh	0.71	1.4	127.64	159.14	23.71	5.11	21.45	5.32
	tlh	0.66	1.51	85.3	129.34	16.15	3.99	2.08	0.62
		tub			average
swi6-WT	rep 1	24.1411	34.2861	25.2294	24.6852
clr4∆	rep 1	24.4694	25.9322	25.3165	25.2394
swi6-Y	rep 1	27.0937	28.0908	27.8365	27.6737
swi6-K	rep 1	26.6683	27.3377	27.5111	27.1724
swi6-WT	rep 2	25.7497	26.1188	26.5198	26.1295
clr4∆	rep 2	26.5394	26.9375	27.3442	26.9404
swi6-Y	rep 2	24.1369	25.263	25.2543	24.8847
swi6-K	rep 2	24.8589	26.0678	25.4896	25.4721
											dg/clr4
			dg/clr4			average					Del CT	Del-Del Ct	log2 FC
swi6-WT	rep 1	dg	32.5273	32.0623	32.1283	32.3278		swi6-WT	rep 1	dg	7.64257	-0.089038	0.089038	1.06366
clr4∆	rep 1	dg	27.1001	26.3399	26.1629	26.5343		clr4∆	rep 1	dg	1.29492	-6.43669	6.43669	86.6235
swi6-Y	rep 1	dg	35.912	35.093	33.5317	34.8456		swi6-Y	rep 1	dg	7.17191	-0.559689	0.559689	1.47395
swi6-K	rep 1	dg	31.965	31.2613	30.7559	31.3274		swi6-K	rep 1	dg	4.15506	-3.57655	3.57655	11.9302
swi6-WT	rep 2	dg	34.5113	33.9642	33.3747	33.9501		swi6-WT	rep 2	dg	7.82064	0.089038	-0.089038	0.940149
clr4∆	rep 2	dg	28.346	27.6745	27.5677	27.8628		clr4∆	rep 2	dg	0.922365	-6.80924	6.80924	112.146
swi6-Y	rep 2	dg	34.4706	34.004	33.6162	34.0303		swi6-Y	rep 2	dg	9.14553	1.41393	-1.41393	0.375289
swi6-K	rep 2	dg	30.8923	30.4923	30.7688	30.7178		swi6-K	rep 2	dg	5.24571	-2.48589	2.48589	5.60181
										dh
		dh			average					Del CT	Del-Del Ct	log2 FC
swi6-WT	rep 1	29.7592	29.7152	29.4253	29.6332		swi6-WT	rep 1	dh	4.94801	0.484708	-0.484708	0.714642
clr4∆	rep 1	22.7664	22.7986	22.5553	22.7068		clr4∆	rep 1	dh	-2.53261	-6.99591	6.99591	127.638
swi6-Y	rep 1	27.5525	27.7175	27.4393	27.5698		swi6-Y	rep 1	dh	-0.103894	-4.56719	4.56719	23.7062
swi6-K	rep 1	27.281	27.1813	27.1753	27.2125		swi6-K	rep 1	dh	0.0401617	-4.42314	4.42314	21.4535
swi6-WT	rep 2	30.1449	30.0861	30.0931	30.108		swi6-WT	rep 2	dh	3.97859	-0.484708	0.484708	1.3993
clr4∆	rep 2	24.2768	24.1063	23.8854	24.0895		clr4∆	rep 2	dh	-2.85085	-7.31415	7.31415	159.14
swi6-Y	rep 2	27.0604	27.092	26.8294	26.9939		swi6-Y	rep 2	dh	2.1092	-2.3541	2.3541	5.11276
swi6-K	rep 2	27.5013	27.6559	27.412	27.5231		swi6-K	rep 2	dh	2.05098	-2.41232	2.41232	5.32329
		tlh1			average					tlh
swi6-WT	rep 1	26.6871	26.6134	26.7417	26.6807					Del CT	Del-Del Ct	log2 FC
clr4∆	rep 1	20.2293	20.1423	20.3137	20.2284		swi6-WT	rep 1	tlh1	1.9955	0.592034	-0.592034	0.663407
swi6-Y	rep 1	24.9512	25.0608	25.1786	25.0636		clr4∆	rep 1	tlh1	-5.01096	-6.41442	6.41442	85.2968
swi6-K	rep 1	27.3112	27.789	27.4571	27.5191		swi6-Y	rep 1	tlh1	-2.61011	-4.01357	4.01357	16.1512
swi6-WT	rep 2	26.8872	26.9009	27.0346	26.9409		swi6-K	rep 1	tlh1	0.346768	-1.05669	1.05669	2.08016
clr4∆	rep 2	21.2456	21.255	21.4857	21.3288		swi6-WT	rep 2	tlh1	0.811429	-0.592034	0.592034	1.50737
swi6-Y	rep 2	24.3622	24.181	24.3283	24.2905		clr4∆	rep 2	tlh1	-5.61162	-7.01508	7.01508	129.345
swi6-K	rep 2	27.4375	27.5025	27.7254	27.5552		swi6-Y	rep 2	tlh1	-0.594257	-1.99772	1.99772	3.99368
							swi6-K	rep 2	tlh1	2.08306	0.679602	-0.679602	0.624337

## Sheet: Figure 4A-C
experiment	Swi6-mononucleosome EMSAs
conditions	H3K9me0	H3K9me3
samples	Swi6-WT	Swi6-Y	Swi6-L315E
							Fraction Bound values
Swi6-WT
[Swi6] nM	H3K9 mononucleosome							H3K9me3 mononucleosome
3.9		0.00014273						0.0440672		0.0467976													Bmax		h		Kd
7.8																						H3K9 mononucleosome	0.99279	0.0362593	4.22412	0.564538	95.5045	3.64899
19.5												0.274586	0.219182	0.390226								H3K9me3 mononucleosome	0.995256	0.0384792	2.1403	0.343111	42.7837	2.97075
37.375		0.099499	0			0	0.0240084			0.309878			0.442117	0.280522
51.23	0.153286	0.119204	0.0306469			0.141186	0	0.342183		0.737324	0.393303			0.5371
68.125	0.169186	0.145201	0.312849	0.432164		0.0971872	0.0969495	0.785167		0.817604	0.700511	0.774677	0.83139
102.46	0.376597	0.533439	0.646232	0.739857	0.840432	0.301445	0.319361	0.907378	0.928969	0.867284	0.939038	0.984812	0.879972	0.925847
136.25	0.678713	0.862385	0.86606	0.895923	0.899431	0.712902	0.853182	0.839626	0.933001	0.941422
170.585	0.98321	0.959336	0.931017	0.958813	0.957689	0.947466	0.979552	0.889432	0.99535	0.951413
204.375	0.980334	0.882302	0.977208	0.984977	0.976141	0.949498	0.964983	0.898671	0.975454	0.95254
238.71	0.969355	0.822021	0.962452					0.907555	0.980532	0.970637
272.5	0.982032	0.902131	0.924133					0.91434	0.941466	0.927463
Swi6-Y
[Swi6] nM	H3K9 mononucleosome							H3K9me3 mononucleosome
3.85																							Bmax		h		Kd
7.7		0.00017955																				H3K9 mononucleosome	0.991526	0.0259926	4.08944	0.447915	91.2363	3.1534
19.25		0.079706									1.54012e-06	0.187071	0									H3K9me3 mononucleosome	0.975222	0.0191204	3.39895	0.521554	37.653	1.62362
37.375				0.133157	0.0677297	3.0251e-05	0.00122893	0.279869		0.496228	0.664183		0.64679
50.478	0.011935		0.128353				0.252586			0.557376		0.566134
67.125	0.288277	0.161619	0.179664								0.965068	0.899305	0.946132	0.9
100.956	0.470784	0.600151	0.540745						0.805039		0.950679	0.939487
134.25	0.730691		0.794929	0.93793		0.946301	0.967452	0.968753	0.955628	0.885533	0.947682	0.969973	0.958833
168.081	0.858477	0.9378	0.862865		0.957686	0.932912		0.982851	1	0.970716	0.968323	0.95777	0.949181
201.375	0.92854	0.973887	0.902415	0.942511	0.984949	0.98323	0.977257	0.997523	0.994068	0.984924
235.206	0.962531	0.993053	0.887957					0.988323	0.976543	0.985524
268.5	0.973264	0.986248	0.941695					0.948542	0.988748	0.989037
Swi6-L315E
[Swi6] nM	H3K9 mononucleosome							H3K9me3 mononucleosome
5.35	1.5344e-05	0																					Bmax		h		Kd
10.7		0						0.0766997	0.0720627													H3K9 mononucleosome	1.03095	0.0842695	2.83039	0.556271	143.06	13.8971
26.75		0	0.0660025																			H3K9me3 mononucleosome	0.940985	0.0194539	5.43259	0.796509	102.967	3.14256
37.375		0	7.2761e-05	4.1271e-05			0.0499329
70.124	0.145113					0.167988	0.129545	0.111797				0.104517
93.25				0.169037	0.227549	0.142911	0.21963	0.321899	0.475222	0.336162	0.273752
140.248	0.679157		0.663847				0.306942	0.735487				0.662467	0.849269	0.815078
186.5		0.800318			0.889494		0.545083	0.969938	0.994327	1	0.936026	0.889828	0.91248	0.877302
233.498					0.895604	0.588168	0.643358	0.961951	0.971367	0.96905	0.866519	0.879555	0.935457	0.965674
279.75	0.997406	0.975056	0.996159	0.972352	0.972311	0.59579	0.818794	0.98024	0.967507	1			0.844438	0.911852
326.748	0.986862	0.967777	0.975591					0.971699	0.633085	0.956988
373	0.983756	0.959528	0.961907					0.967755	0.957008	0.942175

## Sheet: Figure 5F
experiment	Crb3-TAP ChIP-qPCR:
conditions	tub	dg	SPCC330.06c
samples	untagged	swi6-WT	swi6-Y	swi6-K	grc3-V70M
Well	Cq
A01	23.6912	untagged	input	SPCC	Rep1
A02	23.8402	swi6-WT	input	SPCC	Rep1
							input_SPCC_rep1	untagged	23.636	0.0780949	14.9921
A04	26.6926	swi6-Y	input	SPCC	Rep1			swi6-WT	23.8541	0.0196601	15.2102
A05	23.1277	swi6-K	input	SPCC	Rep1
A06	23.7619	grc3-V70M	input	SPCC	Rep1			swi6-Y	26.6765	0.0228512	18.0326
A07	24.6741	untagged	input	SPCC	Rep2			swi6-K	23.1966	0.0973908	14.5528
A08	23.5954	swi6-WT	input	SPCC	Rep2			grc3-V70M	23.7738	0.0167384	15.1299
							rep2	untagged	24.7203	0.0653229	16.0764
A10	23.8393	swi6-Y	input	SPCC	Rep2			swi6-WT	23.5336	0.0872821	14.8898
A11	23.9613	swi6-K	input	SPCC	Rep2
A12	28.1589	grc3-V70M	input	SPCC	Rep2			swi6-Y	23.7934	0.0649897	15.1495
A13	23.8613	untagged	input	SPCC	Rep3			swi6-K	23.724	0.335583	15.0801
A14	23.7633	swi6-WT	input	SPCC	Rep3			grc3-V70M	27.6962	0.654441	19.0523
							rep3	untagged	23.9301	0.0971889	15.2862
A16	23.8606	swi6-Y	input	SPCC	Rep3			swi6-WT	23.6983	0.091983	15.0544
A17	26.3729	swi6-K	input	SPCC	Rep3
A18	24.2931	grc3-V70M	input	SPCC	Rep3			swi6-Y	23.7936	0.0946823	15.1498
A19	24.2884	untagged	input	SPCC	Rep4			swi6-K	26.3791	0.00878433	17.7353
A20	23.6014	swi6-WT	input	SPCC	Rep4			grc3-V70M	24.381	0.124319	15.7371
							rep4	untagged	24.2114	0.108944	15.5675
A22	23.2853	swi6-Y	input	SPCC	Rep4			swi6-WT	23.4573	0.203791	14.8134
A23	22.8112	swi6-K	input	SPCC	Rep4
A24	23.2732	grc3-V70M	input	SPCC	Rep4			swi6-Y	23.2862	0.00135492	14.6424
B01	23.5808	untagged	input	SPCC	Rep1			swi6-K	22.8007	0.0148815	14.1568
B02	23.868	swi6-WT	input	SPCC	Rep1			grc3-V70M	23.2985	0.035764	14.6547
B04	26.6603	swi6-Y	input	SPCC	Rep1
B05	23.2655	swi6-K	input	SPCC	Rep1
B06	23.7856	grc3-V70M	input	SPCC	Rep1
B07	24.7665	untagged	input	SPCC	Rep2
B08	23.4719	swi6-WT	input	SPCC	Rep2
B10	23.7474	swi6-Y	input	SPCC	Rep2
B11	23.4867	swi6-K	input	SPCC	Rep2
B12	27.2334	grc3-V70M	input	SPCC	Rep2
B13	23.9988	untagged	input	SPCC	Rep3
B14	23.6332	swi6-WT	input	SPCC	Rep3
B16	23.7267	swi6-Y	input	SPCC	Rep3
B17	26.3854	swi6-K	input	SPCC	Rep3
B18	24.4689	grc3-V70M	input	SPCC	Rep3
B19	24.1343	untagged	input	SPCC	Rep4
B20	23.3132	swi6-WT	input	SPCC	Rep4
B22	23.2872	swi6-Y	input	SPCC	Rep4
B23	22.7902	swi6-K	input	SPCC	Rep4
B24	23.3238	grc3-V70M	input	SPCC	Rep4
C01	19.9063	untagged	input	dg	Rep1
C02	19.6198	swi6-WT	input	dg	Rep1
							input_dg_rep1	untagged	19.9634	0.0807064	11.3195
C04	23.6718	swi6-Y	input	dg	Rep1			swi6-WT	19.6035	0.0230329	10.9596
C05	19.5243	swi6-K	input	dg	Rep1
C06	20.0953	grc3-V70M	input	dg	Rep1			swi6-Y	23.6437	0.0397329	14.9999
C07	20.7838	untagged	input	dg	Rep2			swi6-K	19.5429	0.02618	10.899
C08	20.1012	swi6-WT	input	dg	Rep2			grc3-V70M	20.1266	0.0443612	11.4828
							rep2	untagged	20.8884	0.147902	12.2446
C10	20.5769	swi6-Y	input	dg	Rep2			swi6-WT	20.1552	0.0763283	11.5113
C11	19.8307	swi6-K	input	dg	Rep2
C12	24.2473	grc3-V70M	input	dg	Rep2			swi6-Y	20.6009	0.0338365	11.957
C13	20.0178	untagged	input	dg	Rep3			swi6-K	19.9691	0.195711	11.3252
C14	20.0949	swi6-WT	input	dg	Rep3			grc3-V70M	24.3182	0.10024	15.6743
							rep3	untagged	20.017	0.00103901	11.3732
C16	20.4666	swi6-Y	input	dg	Rep3			swi6-WT	20.2999	0.289886	11.656
C17	23.3664	swi6-K	input	dg	Rep3
C18	20.4573	grc3-V70M	input	dg	Rep3			swi6-Y	20.6642	0.279414	12.0203
C19	19.7675	untagged	input	dg	Rep4			swi6-K	23.3376	0.0406706	14.6938
C20	19.9698	swi6-WT	input	dg	Rep4			grc3-V70M	20.6252	0.237379	11.9813
							rep4	untagged	20.2559	0.690816	11.6121
C22	19.4776	swi6-Y	input	dg	Rep4			swi6-WT	20.288	0.450007	11.6441
C23	19.0206	swi6-K	input	dg	Rep4
C24	19.983	grc3-V70M	input	dg	Rep4			swi6-Y	19.5207	0.0609567	10.8769
D01	20.0205	untagged	input	dg	Rep1			swi6-K	18.9833	0.0527736	10.3395
D02	19.5872	swi6-WT	input	dg	Rep1			grc3-V70M	20.099	0.164108	11.4552
D04	23.6156	swi6-Y	input	dg	Rep1
D05	19.5614	swi6-K	input	dg	Rep1
D06	20.158	grc3-V70M	input	dg	Rep1
D07	20.993	untagged	input	dg	Rep2
D08	20.2091	swi6-WT	input	dg	Rep2
D10	20.6248	swi6-Y	input	dg	Rep2
D11	20.1075	swi6-K	input	dg	Rep2
D12	24.389	grc3-V70M	input	dg	Rep2
D13	20.0163	untagged	input	dg	Rep3
D14	20.5048	swi6-WT	input	dg	Rep3
D16	20.8618	swi6-Y	input	dg	Rep3
D17	23.3089	swi6-K	input	dg	Rep3
D18	20.7931	grc3-V70M	input	dg	Rep3
D19	20.7444	untagged	input	dg	Rep4
D20	20.6062	swi6-WT	input	dg	Rep4
D22	19.5638	swi6-Y	input	dg	Rep4
D23	18.946	swi6-K	input	dg	Rep4
D24	20.2151	grc3-V70M	input	dg	Rep4
G01	23.1063	untagged	input	tub	Rep1
G02	22.4603	swi6-WT	input	tub	Rep1
							input_tub_rep1	untagged	23.1778	0.101162	14.534
G04	26.2075	swi6-Y	input	tub	Rep1			swi6-WT	22.6953	0.332325	14.0514
G05	22.6269	swi6-K	input	tub	Rep1
G06	23.3101	grc3-V70M	input	tub	Rep1			swi6-Y	26.0606	0.207692	17.4168
G07	24.2124	untagged	input	tub	Rep2			swi6-K	22.7548	0.180982	14.111
G08	23.5519	swi6-WT	input	tub	Rep2			grc3-V70M	23.3	0.0143618	14.6561
							rep2	untagged	24.1213	0.128768	15.4775
G10	23.9406	swi6-Y	input	tub	Rep2			swi6-WT	23.4653	0.122519	14.8214
G11	23.4274	swi6-K	input	tub	Rep2
G12	27.0221	grc3-V70M	input	tub	Rep2			swi6-Y	23.9575	0.0238105	15.3136
G13	23.2292	untagged	input	tub	Rep3			swi6-K	23.6392	0.299594	14.9954
G14	23.7509	swi6-WT	input	tub	Rep3			grc3-V70M	27.023	0.00130125	18.3791
							rep3	untagged	23.3311	0.144051	14.6872
G16	24.0776	swi6-Y	input	tub	Rep3			swi6-WT	23.782	0.0440564	15.1382
G17	25.4913	swi6-K	input	tub	Rep3
G18	23.2323	grc3-V70M	input	tub	Rep3			swi6-Y	24.1551	0.109567	15.5113
G19	23.206	untagged	input	tub	Rep4			swi6-K	25.5955	0.147359	16.9517
G20	23.5013	swi6-WT	input	tub	Rep4			grc3-V70M	23.2786	0.0653785	14.6347
							rep4	untagged	23.2675	0.0870827	14.6237
G22	22.5175	swi6-Y	input	tub	Rep4			swi6-WT	23.4654	0.0508476	14.8215
G23	22.1252	swi6-K	input	tub	Rep4
G24	23.2563	grc3-V70M	input	tub	Rep4			swi6-Y	22.5818	0.091047	13.938
H01	23.2494	untagged	input	tub	Rep1			swi6-K	22.2974	0.243529	13.6536
H02	22.9303	swi6-WT	input	tub	Rep1			grc3-V70M	23.2496	0.00948617	14.6058
H04	25.9137	swi6-Y	input	tub	Rep1
H05	22.8828	swi6-K	input	tub	Rep1
H06	23.2898	grc3-V70M	input	tub	Rep1
H07	24.0303	untagged	input	tub	Rep2
H08	23.3787	swi6-WT	input	tub	Rep2
H10	23.9743	swi6-Y	input	tub	Rep2
H11	23.8511	swi6-K	input	tub	Rep2
H12	27.0239	grc3-V70M	input	tub	Rep2
H13	23.4329	untagged	input	tub	Rep3
H14	23.8132	swi6-WT	input	tub	Rep3
H16	24.2326	swi6-Y	input	tub	Rep3
H17	25.6997	swi6-K	input	tub	Rep3
H18	23.3248	grc3-V70M	input	tub	Rep3
H19	23.3291	untagged	input	tub	Rep4
H20	23.4294	swi6-WT	input	tub	Rep4
H22	22.6462	swi6-Y	input	tub	Rep4
H23	22.4696	swi6-K	input	tub	Rep4
H24	23.2429	grc3-V70M	input	tub	Rep4
I01	32.672	untagged	IP	SPCC	Rep1
I02	29.4104	swi6-WT	IP	SPCC	Rep1
							IP_SPCC_rep1	untagged	32.3872	0.402817	30.0653	0.00290089		untagged	0.00473809	0.00249299
I04	30.9515	swi6-Y	IP	SPCC	Rep1			swi6-WT	29.4304	0.0283419	27.1085	0.0261986		swi6-WT	0.022248	0.0058106
I05	29.9388	swi6-K	IP	SPCC	Rep1
I06	31.5433	grc3-V70M	IP	SPCC	Rep1			swi6-Y	31.0581	0.150742	28.7362	0.0599648		swi6-Y	0.0572334	0.00386283
I07	32.1887	untagged	IP	SPCC	Rep2			swi6-K	30.0481	0.154511	27.7261	0.0108247		swi6-K	0.0126064	0.00173562
I08	29.2055	swi6-WT	IP	SPCC	Rep2			grc3-V70M	31.5738	0.0431481	29.2519	0.00560875		grc3-V70M	0.0061539	0.00218851
							rep2	untagged	32.0526	0.19257	29.7307	0.00775656
I10	28.2604	swi6-Y	IP	SPCC	Rep2			swi6-WT	29.1793	0.0370511	26.8573	0.0249692
I11	30.264	swi6-K	IP	SPCC	Rep2
I12	33.6838	grc3-V70M	IP	SPCC	Rep2			swi6-Y	28.3129	0.0742414	25.9909	0.054502
I13	31.8477	untagged	IP	SPCC	Rep3			swi6-K	30.3446	0.114044	28.0227	0.0127026
I14	29.8225	swi6-WT	IP	SPCC	Rep3			grc3-V70M	33.9081	0.317128	31.5861
							rep3	untagged	31.6818	0.234744	29.3598	0.00579987
I16	28.767	swi6-Y	IP	SPCC	Rep3			swi6-WT	30.0247	0.285981	27.7028	0.0155761
I17	32.4029	swi6-K	IP	SPCC	Rep3
I18	31.5011	grc3-V70M	IP	SPCC	Rep3			swi6-Y	28.9135	0.207232	26.5916
I19	33.6944	untagged	IP	SPCC	Rep4			swi6-K	32.5374	0.190152	30.2154
I20	29.9867	swi6-WT	IP	SPCC	Rep4			grc3-V70M	31.5705	0.0981328	29.2486	0.00856345
							rep4	untagged	33.18	0.727447	30.8581	0.00249506
I22	27.2804	swi6-Y	IP	SPCC	Rep4			swi6-WT	30.0263	0.0560493	27.7044
I23	29.1966	swi6-K	IP	SPCC	Rep4
I24	31.6583	grc3-V70M	IP	SPCC	Rep4			swi6-Y
J01	32.1024	untagged	IP	SPCC	Rep1			swi6-K	29.2513	0.0773361	26.9293	0.0142919
J02	29.4504	swi6-WT	IP	SPCC	Rep1			grc3-V70M	31.4854	0.244528	29.1635	0.0042895
J04	31.1647	swi6-Y	IP	SPCC	Rep1
J05	30.1573	swi6-K	IP	SPCC	Rep1
J06	31.6043	grc3-V70M	IP	SPCC	Rep1
J07	31.9164	untagged	IP	SPCC	Rep2
J08	29.1531	swi6-WT	IP	SPCC	Rep2
J10	28.3654	swi6-Y	IP	SPCC	Rep2
J11	30.4253	swi6-K	IP	SPCC	Rep2
J12	34.1323	grc3-V70M	IP	SPCC	Rep2
J13	31.5158	untagged	IP	SPCC	Rep3
J14	30.2269	swi6-WT	IP	SPCC	Rep3
J16	29.0601	swi6-Y	IP	SPCC	Rep3
J17	32.6718	swi6-K	IP	SPCC	Rep3
J18	31.6399	grc3-V70M	IP	SPCC	Rep3
J19	32.6656	untagged	IP	SPCC	Rep4
J20	30.066	swi6-WT	IP	SPCC	Rep4
J22	27.55	swi6-Y	IP	SPCC	Rep4
J23	29.3059	swi6-K	IP	SPCC	Rep4
J24	31.3125	grc3-V70M	IP	SPCC	Rep4
K01	29.6751	untagged	IP	dg	Rep1
K02	25.5391	swi6-WT	IP	dg	Rep1
							IP_dg_rep1	untagged	29.532	0.20235	27.2101	0.00164618		untagged	0.00302812	0.00162241
K04	27.1624	swi6-Y	IP	dg	Rep1			swi6-WT	25.5808	0.0589181	23.2589	0.0198409		swi6-WT	0.0192869	0.00110301
K05	26.2968	swi6-K	IP	dg	Rep1
K06	28.3634	grc3-V70M	IP	dg	Rep1			swi6-Y	27.3359	0.245319	25.014	0.0967084		swi6-Y	0.063733	0.0288564
K07	29.087	untagged	IP	dg	Rep2			swi6-K	26.3974	0.142271	24.0755	0.0108012		swi6-K	0.0115637	0.00306111
K08	25.7978	swi6-WT	IP	dg	Rep2			grc3-V70M	28.3634	#DIV/0!	26.0414	0.0041439		grc3-V70M	0.00655345	0.00481893
							rep2	untagged	29.0454	0.0588584	26.7234	0.00437948
K10	25.2558	swi6-Y	IP	dg	Rep2			swi6-WT	26.0851	0.4063	23.7632	0.020503
K11	27.2463	swi6-K	IP	dg	Rep2
K12	30.6591	grc3-V70M	IP	dg	Rep2			swi6-Y	25.189	0.0945654	22.867	0.0519695
K13	28.1754	untagged	IP	dg	Rep3			swi6-K	27.3366	0.127799	25.0147	0.00756942
K14	26.3326	swi6-WT	IP	dg	Rep3			grc3-V70M	30.8254	0.235217	28.5035	0.0137412
							rep3	untagged	28.1394	0.0509279	25.8175	0.00448568
K16	26.196	swi6-Y	IP	dg	Rep3			swi6-WT	26.3559	0.032873	24.0339	0.0187874
K17	29.7549	swi6-K	IP	dg	Rep3
K18	28.7076	grc3-V70M	IP	dg	Rep3			swi6-Y	26.0334	0.230025	23.7114	0.0302432
K19	30.1972	untagged	IP	dg	Rep4			swi6-K	29.787	0.0453589	27.4651	0.0143038
K20	26.3224	swi6-WT	IP	dg	Rep4			grc3-V70M	28.653	0.0771792	26.3311	0.00478949
							rep4	untagged	29.8645	0.470379	27.5426	0.00160115
K22	23.5263	swi6-Y	IP	dg	Rep4			swi6-WT	26.4045	0.116101	24.0825	0.0180163
K23	25.5213	swi6-K	IP	dg	Rep4
K24	28.3136	grc3-V70M	IP	dg	Rep4			swi6-Y	23.5603	0.0479962	21.2384	0.0760108
L01	29.3889	untagged	IP	dg	Rep1			swi6-K	25.5076	0.0193629	23.1856	0.0135804
L02	25.6225	swi6-WT	IP	dg	Rep1			grc3-V70M	28.5633	0.353173	26.2414	0.00353923
L04	27.5094	swi6-Y	IP	dg	Rep1
L05	26.498	swi6-K	IP	dg	Rep1
L06	NaN	grc3-V70M	IP	dg	Rep1
L07	29.0037	untagged	IP	dg	Rep2
L08	26.3724	swi6-WT	IP	dg	Rep2
L10	25.1221	swi6-Y	IP	dg	Rep2
L11	27.427	swi6-K	IP	dg	Rep2
L12	30.9918	grc3-V70M	IP	dg	Rep2
L13	28.1034	untagged	IP	dg	Rep3
L14	26.3791	swi6-WT	IP	dg	Rep3
L16	25.8707	swi6-Y	IP	dg	Rep3
L17	29.8191	swi6-K	IP	dg	Rep3
L18	28.5985	grc3-V70M	IP	dg	Rep3
L19	29.5319	untagged	IP	dg	Rep4
L20	26.4866	swi6-WT	IP	dg	Rep4
L22	23.5942	swi6-Y	IP	dg	Rep4
L23	25.4939	swi6-K	IP	dg	Rep4
L24	28.8131	grc3-V70M	IP	dg	Rep4
O01	32.3309	untagged	IP	tub	Rep1
O02	31.3538	swi6-WT	IP	tub	Rep1
							IP_tub_rep1	untagged	32.2736	0.081143	29.9516	0.00228468		untagged	0.00326374	0.00212359
O04	31.7826	swi6-Y	IP	tub	Rep1			swi6-WT	30.9464	0.576107	28.6245	0.00410264		swi6-WT	0.00500643	0.00191538
O05	31.7532	swi6-K	IP	tub	Rep1
O06	31.4201	grc3-V70M	IP	tub	Rep1			swi6-Y	31.9176	0.190913	29.5957			swi6-Y	0.00370439	0.00165863
O07	32.0683	untagged	IP	tub	Rep2			swi6-K	31.5804	0.244331	29.2585	0.00275519		swi6-K	0.00336934	0.000560509
O08	31.1051	swi6-WT	IP	tub	Rep2			grc3-V70M	31.2189	0.284542	28.8969	0.00516515		grc3-V70M	0.00469621	0.000793546
							rep2	untagged	32.112	0.061894	29.7901	0.00491432
O10	31.7724	swi6-Y	IP	tub	Rep2			swi6-WT	31.1612	0.0793252	28.8393	0.00602859
O11	32.2852	swi6-K	IP	tub	Rep2
O12	33.572	grc3-V70M	IP	tub	Rep2			swi6-Y	31.776	0.00501259	29.454	0.00553743
O13	31.2586	untagged	IP	tub	Rep3			swi6-K	32.1198	0.233929	29.7978	0.00349955
O14	31.2957	swi6-WT	IP	tub	Rep3			grc3-V70M	33.4863	0.121223	31.1644
							rep3	untagged	31.2623	0.00522241	28.9404	0.00512119
O16	33.0553	swi6-Y	IP	tub	Rep3			swi6-WT	31.2451	0.0716343	28.9231	0.00708469
O17	33.3636	swi6-K	IP	tub	Rep3
O18	31.4363	grc3-V70M	IP	tub	Rep3			swi6-Y	33.2367	0.256545	30.9148	0.0023072
O19	33.9739	untagged	IP	tub	Rep4			swi6-K	33.9371	0.811089	31.6152	0.00385329
O20	32.0024	swi6-WT	IP	tub	Rep4			grc3-V70M	31.2035	0.329272	28.8816	0.0051435
							rep4	untagged	33.9999	0.0369067	31.678	0.000734744
O22	31.0658	swi6-Y	IP	tub	Rep4			swi6-WT	32.2626	0.367948	29.9407	0.00280979
O23	29.3301	swi6-K	IP	tub	Rep4
O24	31.518	grc3-V70M	IP	tub	Rep4			swi6-Y	31.1609	0.134455	28.839	0.00326853
P01	32.2162	untagged	IP	tub	Rep1			swi6-K	29.3992	0.0977944	27.0773
P02	30.5391	swi6-WT	IP	tub	Rep1			grc3-V70M	31.619	0.142713	29.297	0.00377999
P04	32.0526	swi6-Y	IP	tub	Rep1
P05	31.4076	swi6-K	IP	tub	Rep1
P06	31.0177	grc3-V70M	IP	tub	Rep1
P07	32.1558	untagged	IP	tub	Rep2
P08	31.2173	swi6-WT	IP	tub	Rep2
P10	31.7795	swi6-Y	IP	tub	Rep2
P11	31.9543	swi6-K	IP	tub	Rep2
P12	33.4006	grc3-V70M	IP	tub	Rep2
P13	31.266	untagged	IP	tub	Rep3
P14	31.1944	swi6-WT	IP	tub	Rep3
P16	33.4181	swi6-Y	IP	tub	Rep3
P17	34.5107	swi6-K	IP	tub	Rep3
P18	30.9707	grc3-V70M	IP	tub	Rep3
P19	34.026	untagged	IP	tub	Rep4
P20	32.5228	swi6-WT	IP	tub	Rep4
P22	31.256	swi6-Y	IP	tub	Rep4
P23	29.4684	swi6-K	IP	tub	Rep4
P24	31.7199	grc3-V70M	IP	tub	Rep4

## Sheet: Supplementary Figure 1C
experiment	AlexaFluor 747 Quantitative Western
samples	Swi6-WT	Swi6-Y	Swi6-K
	Rep 1
		volume (µL)	total protein	volume (µL)	total protein	volume (µL)	total protein	volume (µL)	total protein				volume (µL)	RFU	volume (µL)	RFU	volume (µL)	RFU	volume (µL)	RFU
	Swi6-K	8	45348	4	44207.7	2	25723.5	1	18679.4			Swi6-K	8	21975.2	4	20350.7	2	13295.3	1	8178.38
	Swi6-Y	8	51710.6	4	45041.8	2	25223.2	1	16893.3			Swi6-Y	8	28445	4	18804.4	2	10024.2	1	9917.23
	Swi6-WT	8	50248.1	4	37831.6	2	29844.9	1	15404.8			Swi6-WT	8	34163.6	4	23308.2	2	13979	1	16463
									#VALUE!
		protein	volume (µL)	total protein	RFU
		Swi6-WT	1	18679.4
		Swi6-WT	2	29844.9	13979
		Swi6-WT	4	37831.6	23190.6
		Swi6-WT	8	50248.1	34163.6
		Swi6-Y	1	16893.3	9917.23
		Swi6-Y	2	25223.2	10024.2
		Swi6-Y	4	45041.8
		Swi6-Y	8	51710.6	28445
		Swi6-K	1	18679.4
		Swi6-K	2	25723.5	13295.3
		Swi6-K	4	44207.7	20350.7
		Swi6-K	8	45348	21975.2
	Swi6-WT	volume (µL)	stain free	RFU	RFU/ stain free	Average	St. Dev
		1	18679.4	18368.7
		2	29844.9	24821.7	0.831688	0.708195	0.112058
		4	37831.6	23190.6	0.612996
		8	50248.1	34163.6	0.6799
									#VALUE!
	Swi6-Y	volume (µL)	stain free	RFU	RFU/ stain free	Average	St. Dev
		1	16893.3	10144.8	0.600522
		2	25223.2	18435.1	0.730878	0.62716	0.0932959
		4	45041.8	17232.6
		8	51710.6	28445	0.550081
	Swi6-K	volume (µL)	stain free	RFU	RFU/ stain free	Average	St. Dev
		1	18679.4	8178.38
		2	25723.5	13295.3	0.516854	0.487262	0.0283501
		4	44207.7	20350.7	0.460343
		8	45348	21975.2	0.48459
	Rep 1	Relative to WT
	Swi6-WT	1
	Swi6-Y	0.885576
	Swi6-K	0.688035
	rep 2
			volume (µL)	total protein	volume (µL)	total protein	volume (µL)	total protein	volume (µL)	total protein				volume (µL)	RFU	volume (µL)	RFU	volume (µL)	RFU	volume (µL)	RFU
		Swi6-K	8	37675.5	4	34219	2	33631.3	1	28095.1			Swi6-K	8	72129.7	4	58617.2	2	45283.4	1	41627.6
		Swi6-Y	8	38034.6	4	36659.5	2	30366.1	1	28650.4			Swi6-Y	8	76449.3	4	71339	2	48224.1	1	38030.4
		Swi6-WT	8	39453.2	4	32764.2	2	33211.3	1	28035.5			Swi6-WT	8	68677.7	4	61896.8	2	47238	1	39317.5
			protein	volume (µL)	total protein	RFU
			Swi6-WT	1	28035.5	39317.5
			Swi6-WT	2	33211.3	47238			#VALUE!
			Swi6-WT	4	32764.2	61896.8
			Swi6-WT	8	39453.2	68677.7
			Swi6-Y	1	28650.4	38030.4
			Swi6-Y	2	30366.1	48224.1
			Swi6-Y	4	36659.5	71339
			Swi6-Y	8	38034.6	76449.3
			Swi6-K	1	28095.1	41627.6
			Swi6-K	2	33631.3	45283.4
			Swi6-K	4	34219	58617.2
			Swi6-K	8	37675.5	72129.7
		Swi6-WT	volume (µL)	stain free	RFU	RFU/ stain free	Average	St. Dev
			1	38815.9	39317.5	1.01292			#VALUE!
			2	58746.9	47238	0.804094	0.968775	0.110699
			4	59305.2	61896.8	1.0437
			8	67703.6	68677.7	1.01439
		Swi6-Y	volume (µL)	stain free	RFU	RFU/ stain free	Average	St. Dev
			1	32406.8	38030.4	1.17353
			2	50826.1	48224.1	0.948806	1.07969	0.0966657
			4	66569.1	71339	1.07165
			8	67969.5	76449.3	1.12476
		Swi6-K	volume (µL)	stain free	RFU	RFU/ stain free	Average	St. Dev
			1	36237.1	41627.6	1.14875
			2	57250.8	45283.4	0.790965	1.03479	0.168911
			4	55766.7	58617.2	1.05111			#VALUE!
			8	62813.5	72129.7	1.14832
		Rep 1	Relative to WT
		Swi6-WT	1
		Swi6-Y	1.11449
		Swi6-K	1.06814
	rep 3
				volume (µL)	total protein	volume (µL)	total protein	volume (µL)	total protein	volume (µL)	total protein				volume (µL)	RFU	volume (µL)	RFU	volume (µL)	RFU	volume (µL)	RFU
			Swi6-K	8	42740.8	4	36088.9	2	30853.4	1	25375.3			Swi6-K	8	29797.5	4	24966.9	2	24299	1	20483.9
			Swi6-Y	8	41715.9	4	36609.7	2	32051.3	1	28570			Swi6-Y	8	28146.8	4	25023.8	2	25079.4	1	21530.5
			Swi6-WT	8	38081.6	4	37803.9	2	32841.9	1	27692.9			Swi6-WT	8	29647	4	26051.4	2	24723.9	1	17614.5
				protein	volume (µL)	total protein	RFU				#VALUE!
				Swi6-WT	1	27692.9	17614.5
				Swi6-WT	2	32841.9	24723.9
				Swi6-WT	4	37803.9	26051.4
				Swi6-WT	8	38081.6	29647
				Swi6-Y	1	28570	21530.5
				Swi6-Y	2	32051.3	25079.4
				Swi6-Y	4	36609.7	25023.8
				Swi6-Y	8	41715.9	28146.8
				Swi6-K	1	25375.3	20483.9
				Swi6-K	2	30853.4	24299
				Swi6-K	4	36088.9	24966.9
				Swi6-K	8	42740.8	29797.5
										#VALUE!
			Swi6-WT	volume (µL)	stain free	RFU	RFU/ stain free	Average	St. Dev
				1	27692.9	17614.5	0.636067
				2	32841.9	24723.9	0.752817	0.714129	0.0641899
				4	37803.9	26051.4	0.689119
				8	38081.6	29647	0.778511
			Swi6-Y	volume (µL)	stain free	RFU	RFU/ stain free	Average	St. Dev
				1	28570	21530.5	0.753604
				2	32051.3	25079.4	0.782477	0.723584	0.0527918
				4	36609.7	25023.8	0.683529
				8	41715.9	28146.8	0.674728
			Swi6-K	volume (µL)	stain free	RFU	RFU/ stain free	Average	St. Dev
				1	25375.3	20483.9	0.807241
				2	30853.4	24299	0.787563	0.745947	0.0599952
				4	36088.9	24966.9	0.691816
				8	42740.8	29797.5	0.697168
			Rep 1	Relative to WT
			Swi6-WT	1
			Swi6-Y	1.01324
			Swi6-K	1.04456

## Sheet: Supplementary Figure 1D
experiment	qRT-PCR: SPCC330.06
conditions	- tet	+ tet
samples	swi6-WT	clr4∆	epe1∆	swi6-Y	swi6-K	swi6-Y epe1∆	swi6-K epe1∆
			tub1			average
rep1	swi6-WT	-tet	19.9245	19.9515	20.0061	19.9607
	clr4∆	-tet	20.2334	20.1184	20.215	20.189
	epe1∆	-tet	19.4874	19.6939	19.6199	19.6004
	swi6-Y	-tet	19.594	19.6349	19.6004	19.6097
	swi6-K	-tet	20.2351	20.1959	20.2789	20.2366
	swi6-Y epe1∆	-tet	20.5776	20.4891	20.6912	20.586
	swi6-K epe1∆	-tet	20.9214	20.9337	20.8701	20.9084
	swi6-WT	+tet	19.8567	19.6447	19.6025	19.7013
	clr4∆	+tet	21.0694	20.8875	21.0953	21.0174
	epe1∆	+tet	20.7353	20.7699	20.9136	20.8062
	swi6-Y	+tet	20.9192	20.8138	21.0651	20.9327
	swi6-K	+tet	19.8463	19.7836	20.0904	19.9068
	swi6-Y epe1∆	+tet	21.1187	21.1373	21.305	21.187
	swi6-K epe1∆	+tet	21.1459	21.2304	21.2687	21.215
rep2	swi6-WT	-tet	19.3043	19.3356	19.3495	19.3298
	clr4∆	-tet	20.6241	20.7873	20.8227	20.7447
	epe1∆	-tet	20.1939	20.1309	20.2967	20.2071
	swi6-Y	-tet	19.6323	19.7214	19.8735	19.7424
	swi6-K	-tet	20.0177	19.8658	19.9578	19.9471
	swi6-Y epe1∆	-tet	20.9203	20.8706	21.0213	20.9374
	swi6-K epe1∆	-tet	20.3941	20.5209	20.4643	20.4598
	swi6-WT	+tet	20.273	20.4439	20.3123	20.3431
	clr4∆	+tet	21.177	21.2047	21.2395	21.2071
	epe1∆	+tet	20.4617	20.3855	20.3745	20.4072
	swi6-Y	+tet	21.1932	21.0633	21.2681	21.1749
	swi6-K	+tet	20.2493	20.0853	20.172	20.1689
	swi6-Y epe1∆	+tet	21.1669	21.0014	21.2743	21.1475
	swi6-K epe1∆	+tet	21.6348	21.5811	21.8016	21.6725
												SPCC330.06						relative to clr4D					log2 FC relative to swi6-WT
			SPCC330.06			average						Del CT	Del-Del Ct	log2 FC	2^(-del del ct)				log2 FC				rep #1	rep #2
rep1	swi6-WT	-tet	25.3335	25.73	25.4691	25.5109			rep1	swi6-WT	-tet	5.55016	-0.163881	0.163881	1.1203		-tet	6.42099	-6.42099		swi6-WT	-tet	1.12	0.893
	clr4∆	-tet	19.2752	19.2618	19.1248	19.2206				clr4∆	-tet	-0.968366	-6.68241	6.68241	102.708			-0.0975353	0.0975353		clr4∆	-tet	102.708	89.719
	epe1∆	-tet	26.1786	26.3269	26.3695	26.2917				epe1∆	-tet	6.69127	0.977233	-0.977233	0.507953			7.56211	-7.56211		epe1∆	-tet	0.508	0.507
	swi6-Y	-tet	25.6561	25.7325	25.8458	25.7448				swi6-Y	-tet	6.13507	0.42103	-0.42103	0.746891			7.0059	-7.0059		swi6-Y	-tet	0.747	0.733
	swi6-K	-tet	27.1754	27.3511	27.3077	27.2781				swi6-K	-tet	7.04143	1.32739	-1.32739	0.398488			7.91226	-7.91226		swi6-K	-tet	0.398	0.375
	swi6-Y epe1∆	-tet	27.5638	27.2009	27.3406	27.3684				swi6-Y epe1∆	-tet	6.78246	1.06842	-1.06842	0.47684			7.65329	-7.65329		swi6-Y epe1∆	-tet	0.477	0.481
	swi6-K epe1∆	-tet	24.0664	24.0132	24.0546	24.0447				swi6-K epe1∆	-tet	3.13634	-2.5777	2.5777	5.96986			4.00718	-4.00718		swi6-K epe1∆	-tet	5.97	5.369
	swi6-WT	+tet	19.627	19.5945	19.6429	19.6215				swi6-WT	+tet	-0.0798075	-0.105688	0.105688	1.07601		+tet	0.885544	-0.885544		swi6-WT	+tet	55.478	47.917
	clr4∆	+tet	20.1273	20.1514	20.1811	20.1533				clr4∆	+tet	-0.86416	-0.89004	0.89004	1.85323			0.101192	-0.101192		clr4∆	+tet	95.551	109.941
	epe1∆	+tet	22.0264	22.0937	22.0874	22.0692				epe1∆	+tet	1.26293	1.23705	-1.23705	0.42424			2.22828	-2.22828		epe1∆	+tet	21.874	21.167
	swi6-Y	+tet	22.018	22.0999	22.1132	22.077				swi6-Y	+tet	1.14434	1.11846	-1.11846	0.460587			2.10969	-2.10969		swi6-Y	+tet	23.748	26.104
	swi6-K	+tet	20.039	20.109	20.1582	20.102				swi6-K	+tet	0.195296	0.169415	-0.169415	0.889203			1.16065	-1.16065		swi6-K	+tet	45.847	48.879
	swi6-Y epe1∆	+tet	21.9211	21.9666	22.0198	21.9692				swi6-Y epe1∆	+tet	0.782172	0.756291	-0.756291	0.592016			1.74752	-1.74752		swi6-Y epe1∆	+tet	30.524	33.911
	swi6-K epe1∆	+tet	19.5418	19.7056	19.7559	19.6678				swi6-K epe1∆	+tet	-1.54723	-1.57311	1.57311	2.97546			-0.581881	0.581881		swi6-K epe1∆	+tet	153.413	176.806
rep2	swi6-WT	-tet	25.1467	25.2599	25.2166	25.2077			rep2	swi6-WT	-tet	5.87792	0.163881	-0.163881	0.892621		-tet	6.74875	-6.74875
	clr4∆	-tet	19.8672	20.1616	19.8854	19.9714				clr4∆	-tet	-0.773295	-6.48734	6.48734	89.7187			0.0975353	-0.0975353
	epe1∆	-tet	26.8925	27.0062	26.8032	26.9007				epe1∆	-tet	6.6935	0.979461	-0.979461	0.507169			7.56433	-7.56433
	swi6-Y	-tet	25.9634	25.9181	25.8351	25.9055				swi6-Y	-tet	6.16313	0.449085	-0.449085	0.732507			7.03396	-7.03396
	swi6-K	-tet	26.9973	27.0439	27.1838	27.075				swi6-K	-tet	7.12793	1.41389	-1.41389	0.375298			7.99876	-7.99876
	swi6-Y epe1∆	-tet	27.6638	27.552	27.9057	27.7072				swi6-Y epe1∆	-tet	6.76978	1.05574	-1.05574	0.481051			7.64061	-7.64061
	swi6-K epe1∆	-tet	23.837	23.7138	23.6965	23.7491				swi6-K epe1∆	-tet	3.28933	-2.42471	2.42471	5.36923			4.16016	-4.16016
	swi6-WT	+tet	20.419	20.5219	20.4831	20.4747				swi6-WT	+tet	0.131569	0.105688	-0.105688	0.929362		+tet	1.09692	-1.09692
	clr4∆	+tet	20.0858	20.1969	20.1388	20.1405				clr4∆	+tet	-1.06654	-1.09242	1.09242	2.13232			-0.101192	0.101192
	epe1∆	+tet	21.705	21.704	21.7437	21.7176				epe1∆	+tet	1.31031	1.28443	-1.28443	0.410533			2.27566	-2.27566
	swi6-Y	+tet	22.1268	22.245	22.1765	22.1827				swi6-Y	+tet	1.00786	0.981977	-0.981977	0.506285			1.97321	-1.97321
	swi6-K	+tet	20.235	20.3147	20.2656	20.2718				swi6-K	+tet	0.102907	0.0770268	-0.0770268	0.948009			1.06826	-1.06826
	swi6-Y epe1∆	+tet	21.6529	21.8162	21.8645	21.7779				swi6-Y epe1∆	+tet	0.630359	0.604479	-0.604479	0.657709			1.59571	-1.59571
	swi6-K epe1∆	+tet	19.8602	20.002	19.8994	19.9205				swi6-K epe1∆	+tet	-1.75198	-1.77786	1.77786	3.42918			-0.786632	0.786632
QP127/128														average
32	1.50515	16.0131									16.72	17.05	16.62
16	1.20412	16.7889									18.92	19.07	18.64	2.02
8	0.90309	17.7846									22.22	22.25	22.24	3.6
4	0.60206	18.0907									25.67	25.47	25.54	3.3
2	0.30103	19.0721									29.06	29.05	28.78	3.24
1	0	20.0696									32.58	33.02	32.21	3.43
slope	-2.6042
efficiency	1.42
											100000	5	16.7967
QP129/130											10000	4	18.8767
32	1.50515	15.4147									1000	3	22.2367
16	1.20412	16.3432									100	2	25.56
8	0.90309	17.3175									10	1	28.9633
4	0.60206	17.9918									1	0	32.6033
2	0.30103	18.7783
1	0	19.7718
slope	-2.8251
efficiency	1.26

## Sheet: Supplementary Figure 7F
experiment	Mass Photometry Dimerization
samples	Swi6-WT	Swi6-Y	Swi6-K
Sample	Concentration, nM	Total Counts	Binding Counts	Monomer Counts	Dimer Counts	c	Kd, nM				N		fraction dimer
WT Swi6	20	5160	4920	832	4012	0.00225836	0.389653						0.906052
	15	4484	4319	610	3492	0.00197524	0.210478		0.732906	0.401632	5		0.919673
	10	2670	2036	748	1383	0.00284576	1.15128						0.787137
	5	857	659	247	412	0.00466853	0.691317						0.769374
	10	1777	1626	600	1073	0.00364166	1.22181						0.7815
WT Swi6	20	6038	5818	885	4908	0.00186898	0.298255		0.384958	0.0933885	5		0.917297
	15	4590	4122	807	3352	0.00199707	0.388004						0.892558
	10	2418	2128	525	1591	0.0026976	0.467332						0.858376
	5	1824	1639	434	1230	0.00172771	0.264573						0.850035
	2.5	1105	852	370	496	0.00183554	0.506623						0.728341
Sample	Concentration, nM	Total Counts	Binding Counts	Monomer Counts	Dimer Counts	c	Kd, nM						fraction dimer
WT Swi6	20	6802	6725	602	6093	0.00156397	0.0930228		0.169707	0.0613823	5		0.952925
	15	4477	4392	573	3802	0.00183441	0.158414						0.929925
	10	4297	4092	598	3479	0.00132345	0.136037						0.920858
	5	1638	1493	332	1143	0.00190985	0.184175						0.873186
	2.5	819	666	226	427	0.00231481	0.276889						0.790741
WT Swi6	20	7990	7889	799	7078	0.00133735	0.120622		0.222096	0.146112	5		0.946573
	15	6264	6162	605	5540	0.0012837	0.0848132						0.948224
	5	2075	1995	358	1623	0.00138735	0.109555						0.900666
	2.5	724	560	220	360	0.00265957	0.357565						0.765957
	10	1211	1034	246	772	0.00558659	0.437925						0.86257
Sample	Concentration, nM	Total Counts	Binding Counts	Monomer Counts	Dimer Counts	c	Kd, nM				N		fraction dimer
T278Y	20	6952	6680	776	5740	0.00163185	0.171196						0.936684
	15	5093	4781	715	3888	0.00176658	0.232283		0.352245	0.186482	5		0.915793
	10	3060	2830	603	2268	0.0019459	0.31197						0.882662
	5	1711	1338	387	957	0.00217297	0.340066						0.831812
	2.5	893	601	288	318	0.00270563	0.705709						0.688312
T278Y	20	7643	7478	807	6568	0.00143441	0.142229		0.377218	0.331307	5		0.942121
	15	3556	3453	460	3050	0.00228659	0.158637						0.929878
	10	3619	3294	554	2761	0.00164582	0.182951						0.908822
	5	992	755	325	435	0.0041841	1.01597						0.728033
	10	2019	1918	435	1460	0.00298063	0.386307						0.870343
Sample	Concentration, nM	Total Counts	Binding Counts	Monomer Counts	Dimer Counts	c	Kd, nM						fraction dimer
T278Y	20	6014	5881	479	5402	0.00177258	0.0752873		0.180973	0.113875	5		0.957547
	15	3142	3099	520	2579	0.00264178	0.276982						0.908418
	10	2957	2841	395	2446	0.00189143	0.12065						0.925288
	5	1391	1272	195	1060	0.00215983	0.0774787						0.915767
	2.5	490	371	135	222	0.00431779	0.354467						0.766839
T278Y	20	5493	5368	486	4845	0.00196541	0.0958146		0.180357	0.088179	4		0.952241
T278Y	5	1498	1381	226	1116	0.00203417	0.0930981						0.908055
	2.5	777	628	201	413	0.00243427	0.238129						0.804284
	10	1402	1170	231	896	0.00494315	0.294388						0.885813
Sample	Concentration, nM	Total Counts	Binding Counts	Monomer Counts	Dimer Counts	c	Kd, nM				N		fraction dimer
T278K	20	6020	5659	668	5076	0.00184843	0.162493						0.938262
	15	2615	2443	338	2125	0.0032694	0.175769		0.302025	0.125967	5		0.92633
	10	1946	1783	367	1477	0.00301114	0.274589						0.889491
	5	1136	897	293	615	0.00328299	0.458279						0.807617
	10	1205	1058	261	818	0.00527148	0.438996						0.862414
T278K	20	5124	4965	683	4338	0.00213698	0.229801		0.318213	0.36689	5		0.927022
	15	5029	4920	533	4311	0.00163845	0.107972						0.94178
	10	3501	3363	417	2932	0.0015921	0.0944233						0.933609
	5	1719	1562	287	1278	0.00175871	0.113351						0.89905
	2.5	889	693	335	292	0.00272035	1.04552						0.635473
Sample	Concentration, nM	Total Counts	Binding Counts	Monomer Counts	Dimer Counts	c	Kd, nM						fraction dimer
T278K	20	6440	6260	211	5783	0.00169823	0.013074		0.0899772	0.070066	4		0.982084
	15	4443	4309	291	4018	0.00180137	0.0379646						0.965053
	10	2589	2361	302	2011	0.00231267	0.104886						0.930157
	5	1652	1390	218	1172	0.0019516	0.0791364						0.91491
	2.5	765	662	217	472	0.00215332	0.214825						0.813092
T278K	10	4072	3721	228	3493	0.00138619	0.0206298		0.0890785	0.0667259	4		0.968395
	5	1670	1389	265	1124	0.00198965	0.124309						0.894548
	10	2072	1846	136	1710	0.00281215	0.0304173						0.961755
	2.5	873	646	182	435	0.00237643	0.180958						0.826996
Swi6-WT			Swi6-Y			Swi6-K
Mean	SD	N	Mean	SD	N	Mean	SD	N
0.169707	0.061382	5	0.180973	0.113875	5	0.0899772	0.070066	4
0.222096	0.146112	5	0.180357	0.088179	4	0.089079	0.066726	4
0.732906	0.401632	5	0.352245	0.186482	5	0.302025	0.125967	5
0.384958	0.093388	5	0.377218	0.331307	5	0.318213	0.36689	5
